# Supplementary material for: Genetic background and transient prenatal disruption of vitamin A signaling determine susceptibility to airway hyperresponsiveness in mice
Source: bioRxiv. 2025 Nov 3:2025.10.31.685835. Preprint. [Version 1] doi: 10.1101/2025.10.31.685835 (PMC12637646; doi:10.1101/2025.10.31.685835)
Supplement: Supplement 2 [file media-2.xlsx]

## Sheet: Supplemental Table 1
Supplemental Table 1: Lists of differentially expressed genes (Bulk RNA seq)
List1: between A/J control and C57BL/6J control										List 2: DEGs between A/J control and A/J BMS										List 3: DEGs between C57BL/6J control and C57BL/6JBMS
Ensemble ID	baseMean	log2FoldChange	lfcSE	stat	pvalue	padj	ENTREZID	SYMBOL		Ensemble ID	baseMean	log2FoldChange	lfcSE	stat	pvalue	padj	ENTREZID	SYMBOL		Ensemble ID	baseMean	log2FoldChange	lfcSE	stat	pvalue	padj	ENTREZID	SYMBOL
ENSMUSG00000027855.14	51.7804	9.09619	1.05128	8.65247	5.03947674863336e-18	2.51355496726314e-16	20957	Sycp1		ENSMUSG00000055775.17	21.591	2.44041	0.513212	4.75517	1.9828e-06	0.000367902	17885	Myh8		ENSMUSG00000022129.5	15.2589	4.09559	0.743984	5.50494	3.69285e-08	4.22779e-05	13190	Dct
ENSMUSG00000083773.5	2090.67	8.54478	0.225156	37.9505	0	0	100033452	Gm13394		ENSMUSG00000022225.8	54.6765	2.0388	0.319387	6.38347	1.73114e-10	8.63244e-08	17228	Cma1		ENSMUSG00000017417.15	18.2609	1.64997	0.394697	4.18035	2.91065e-05	0.00717722	72324	Plxdc1
ENSMUSG00000097891.2	59.9428	7.86682	1.00674	7.81414	5.53390487053385e-15	2.2780074226552e-13	100042074	Gm3650		ENSMUSG00000001865.3	94.1831	1.55717	0.261906	5.94555	2.75535e-09	1.1883e-06	12873	Cpa3		ENSMUSG00000074570.15	59.6409	1.35955	0.361371	3.7622	0.000168424	0.0278298	320664	Cass4
ENSMUSG00000040264.11	73.5135	7.59357	0.850046	8.93312	4.14164231550763e-19	2.25983570638101e-17	14468	Gbp2b		ENSMUSG00000033825.12	39.155	1.50333	0.311705	4.82293	1.41466e-06	0.000282172	17229	Tpsb2		ENSMUSG00000018581.16	90.1936	1.11448	0.258735	4.30741	1.65181e-05	0.00481366	13411	Dnah11
ENSMUSG00000059751.8	4081.79	7.07799	0.112465	62.9348	0	0	668144	Rps3a3		ENSMUSG00000001988.10	18.4922	1.49834	0.435492	3.44057	0.000580487	0.0470132	18142	Npas1		ENSMUSG00000038415.11	98.4316	1.04207	0.260117	4.00615	6.17171e-05	0.012365	15220	Foxq1
ENSMUSG00000069044.7	26.0051	6.75372	2.26266	2.98485	0.00283715	0.0159021	107868	Usp9y		ENSMUSG00000074345.5	44.3588	1.45744	0.262643	5.54913	2.87095e-08	8.9827e-06	244882	Tnfaip8l3		ENSMUSG00000007279.15	66.1221	0.97989	0.267643	3.66119	0.000251049	0.0376057	56788	Scube2
ENSMUSG00000066107.7	46.6974	6.18972	0.678532	9.12223	7.35942192428397e-20	4.2434113648531e-18	68280	Larp7-ps		ENSMUSG00000017417.15	51.1824	1.29024	0.254224	5.07522	3.87056e-07	8.82321e-05	72324	Plxdc1		ENSMUSG00000027375.15	112.611	0.927142	0.198255	4.6765	2.91807e-06	0.00126408	17153	Mal
ENSMUSG00000026535.10	11.3331	6.17153	1.11144	5.55271	2.81278955973037e-08	5.22099979922556e-07	26388	Ifi202b		ENSMUSG00000060371.13	34.3465	1.17819	0.300433	3.92165	8.79432e-05	0.0106311	140904	Caln1		ENSMUSG00000045613.10	145.864	0.801709	0.205493	3.90139	9.56409e-05	0.0175999	243764	Chrm2
ENSMUSG00000043122.8	55.0751	5.94759	0.590416	10.0736	7.23187734451938e-24	5.54671347273043e-22	319942	A530016L24Rik		ENSMUSG00000074934.4	49.2423	1.09638	0.264386	4.14689	3.37024e-05	0.00467642	23892	Grem1		ENSMUSG00000097789.3	558.48	0.792149	0.179826	4.40509	1.05739e-05	0.00345874	100039239	Ctxnd1
ENSMUSG00000059040.6	1718.06	5.78669	0.117555	49.2252	0	0	433182	Eno1b		ENSMUSG00000052981.7	52.2305	1.01525	0.241571	4.20272	2.6373e-05	0.00371893	76980	Ube2ql1		ENSMUSG00000006154.14	325.664	0.759771	0.175968	4.31766	1.57694e-05	0.00476367	67425	Eps8l1
ENSMUSG00000075044.15	10.4243	5.34027	1.08366	4.92798	8.30854510556309e-07	1.19660711617764e-05	236293	Slc22a29		ENSMUSG00000042581.15	72.2728	0.946493	0.254116	3.72465	0.000195584	0.0198786	210417	Thsd7b		ENSMUSG00000043673.12	103.291	0.693885	0.19085	3.63576	0.000277165	0.040445	238076	Kcns3
ENSMUSG00000030329.12	285.395	5.21295	0.216641	24.0626	6.15846011266213e-128	3.33788538106287e-125	319352	Pianp		ENSMUSG00000045007.10	47.2737	0.918728	0.255997	3.58882	0.000332182	0.0301172	103768	Tubg2		ENSMUSG00000022103.11	1108.81	0.585236	0.146712	3.989	6.63512e-05	0.0131294	14586	Gfra2
ENSMUSG00000078249.6	1849	5.15848	0.0945508	54.5577	0	0	111241	Hmga1b		ENSMUSG00000010086.18	79.7921	0.87259	0.185072	4.71486	2.41878e-06	0.000438597	22671	Rnf112		ENSMUSG00000024600.9	2633.21	0.58413	0.156515	3.7321	0.000189891	0.0303613	225579	Slc27a6
ENSMUSG00000092365.3	59.4884	5.14491	0.4486	11.4688	1.89235126687425e-30	1.84249291014224e-28	100416360	BC023719		ENSMUSG00000038415.11	85.2811	0.819584	0.219854	3.72785	0.000193117	0.0197537	15220	Foxq1		ENSMUSG00000059857.17	125.919	-0.582913	0.149507	-3.8989	9.66302e-05	0.0175999	80883	Ntng1
ENSMUSG00000054003.14	14.9234	4.85416	0.825659	5.87913	4.12425971275455e-09	8.80058568627152e-08	74691	Tdrd9		ENSMUSG00000021730.9	114.08	0.761416	0.160914	4.73183	2.22509e-06	0.000408111	15165	Hcn1		ENSMUSG00000094686.2	198.961	-0.63002	0.142138	-4.43246	9.31655e-06	0.00319414	18829	Ccl21a
ENSMUSG00000062353.7	2887.12	4.84256	0.0725851	66.7157	0	0	100034726	Gm15772		ENSMUSG00000045613.10	257.662	0.710803	0.144092	4.93297	8.099e-07	0.000167839	243764	Chrm2		ENSMUSG00000009246.15	167.729	-0.652796	0.151328	-4.31377	1.60493e-05	0.00476367	56843	Trpm5
ENSMUSG00000081434.4	499.78	4.70218	0.154804	30.3751	1.17003665856739e-202	1.26831973788705e-199	628060	Gm14165		ENSMUSG00000074971.5	846.514	0.708011	0.104122	6.79983	1.04745e-11	6.68567e-09	67606	Fibin		ENSMUSG00000031538.7	587.78	-0.658141	0.135083	-4.87212	1.10406e-06	0.000536239	18791	Plat
ENSMUSG00000028979.18	42.9839	4.53038	0.445279	10.1743	2.58340904964031e-24	2.03913743432774e-22	17175	Masp2		ENSMUSG00000067780.4	118.478	0.692913	0.178383	3.88441	0.000102579	0.011776	94227	Pi15		ENSMUSG00000036446.6	544.036	-0.681627	0.129211	-5.2753	1.3254e-07	0.000111808	17022	Lum
ENSMUSG00000107470.3	456.616	4.36894	0.153265	28.5057	9.94153494667481e-179	8.50786095962802e-176	100041503	Gm3375		ENSMUSG00000068122.11	103.086	0.66155	0.181881	3.63728	0.000275538	0.0260163	11609	Agtr2		ENSMUSG00000046318.17	386.607	-0.713175	0.134363	-5.30781	1.10952e-07	9.87967e-05	320924	Ccbe1
ENSMUSG00000062611.5	1537.26	4.00278	0.0914492	43.7705	0	0	100043780	Rps3a2		ENSMUSG00000062785.15	112.014	0.652134	0.184359	3.5373	0.000404246	0.0352489	16504	Kcnc3		ENSMUSG00000040569.14	170.296	-0.722172	0.159834	-4.51826	6.23505e-06	0.00230654	208890	Slc26a7
ENSMUSG00000100801.2	4489.91	3.94079	0.138882	28.3751	4.09942969675509e-177	3.33283634346189e-174	727711	Gm15459		ENSMUSG00000074505.7	188.761	0.606334	0.165962	3.65344	0.000258749	0.0247237	270120	Fat3		ENSMUSG00000033882.16	217.828	-0.723599	0.191801	-3.77265	0.00016152	0.0269672	633285	Rbm46
ENSMUSG00000093483.3	203.102	3.84789	0.194035	19.831	1.60968266584187e-87	5.23468802931776e-85	613254	AA465934		ENSMUSG00000090958.3	159.668	-0.594349	0.160146	-3.71129	0.000206209	0.0208258	434215	Lrrc32		ENSMUSG00000030217.3	122.208	-0.725407	0.16323	-4.44407	8.82712e-06	0.00314403	109978	Art4
ENSMUSG00000043424.11	341.896	3.59525	0.159517	22.5384	1.7444207214569e-112	7.46428445549713e-110	100042807	Eif3j2		ENSMUSG00000009378.5	385.686	-0.595806	0.112476	-5.29719	1.176e-07	3.18058e-05	240638	Slc16a12		ENSMUSG00000042607.16	274.728	-0.745178	0.129777	-5.742	9.35625e-09	1.36329e-05	65255	Asb4
ENSMUSG00000028003.7	179.94	3.57856	0.189397	18.8945	1.26463166642356e-79	3.6075282273767e-77	79235	Lrat		ENSMUSG00000052957.9	1010.54	-0.601562	0.0851685	-7.0632	1.62714e-12	1.23639e-09	14451	Gas1		ENSMUSG00000005338.15	164.846	-0.770923	0.183199	-4.20812	2.57503e-05	0.00699534	94332	Cadm3
ENSMUSG00000025784.6	75.8097	3.48056	0.320622	10.8556	1.87485077728994e-27	1.69361520215191e-25	21922	Clec3b		ENSMUSG00000021390.7	802.22	-0.623983	0.087988	-7.09169	1.32485e-12	1.05703e-09	18295	Ogn		ENSMUSG00000029084.6	371.546	-0.780523	0.123797	-6.30486	2.88461e-10	5.13717e-07	12494	Cd38
ENSMUSG00000078139.4	110.199	3.4628	0.221599	15.6264	4.80967017126001e-55	9.89939708666934e-53	432732	AK157302		ENSMUSG00000024063.14	3746.91	-0.659237	0.0762547	-8.6452	5.37094e-18	5.71361e-15	77889	Lbh		ENSMUSG00000019929.17	1421.97	-0.7988	0.0957068	-8.34633	7.04174e-17	3.76217e-13	13179	Dcn
ENSMUSG00000079575.4	144.424	3.45596	0.196069	17.6263	1.54836470119252e-69	4.06071129699846e-67	19667	Rbpj-ps3		ENSMUSG00000052117.6	108.266	-0.670522	0.175986	-3.81009	0.000138918	0.0149778	242484	D630039A03Rik		ENSMUSG00000037370.14	93.8974	-0.81137	0.187054	-4.33763	1.44027e-05	0.00444823	18605	Enpp1
ENSMUSG00000027547.18	27.2688	3.42277	0.454912	7.52403	5.31130872686761e-14	2.00375591412685e-12	99377	Sall4		ENSMUSG00000070720.5	177.332	-0.691757	0.157477	-4.39274	1.1193e-05	0.00178606	623230	Tmem200b		ENSMUSG00000033342.16	63.7178	-0.892935	0.204529	-4.36581	1.26653e-05	0.00405998	75769	Plppr5
ENSMUSG00000043999.7	15.2944	3.34805	0.585574	5.71755	1.08074022746183e-08	2.13521702290758e-07	237716	Gpr75		ENSMUSG00000031538.7	745.55	-0.695263	0.11263	-6.17297	6.70195e-10	3.2407e-07	18791	Plat		ENSMUSG00000047227.6	50.9584	-0.939571	0.229493	-4.09411	4.23787e-05	0.00970352	217648	Gm527
ENSMUSG00000114547.2	351.555	3.30301	0.136304	24.2327	1.0075347849725e-129	5.64914331160444e-127	100041240	Gm3226		ENSMUSG00000039452.7	151.588	-0.702364	0.150508	-4.66663	3.06187e-06	0.000542869	382083	Snx22		ENSMUSG00000031285.15	575.878	-0.979645	0.168104	-5.82759	5.62322e-09	9.0129e-06	13193	Dcx
ENSMUSG00000063696.8	2165.05	3.16592	0.0893121	35.4479	3.1281446096124e-275	5.08636313522977e-272	667618	Gm8730		ENSMUSG00000020101.15	279.61	-0.705199	0.109188	-6.45858	1.05687e-10	5.44014e-08	74048	Vsir		ENSMUSG00000039519.7	127.694	-0.984532	0.23534	-4.18345	2.87119e-05	0.00717722	13123	Cyp7b1
ENSMUSG00000114133.2	100.007	3.08547	0.222318	13.8786	8.53686547608545e-44	1.46115192253842e-41	100504125	Btf3l4b		ENSMUSG00000039384.9	245.836	-0.738228	0.124652	-5.92233	3.17406e-09	1.33286e-06	63953	Dusp10		ENSMUSG00000017491.10	119.85	-1.01367	0.2439	-4.15608	3.23755e-05	0.00774499	218772	Rarb
ENSMUSG00000028971.5	23.6532	3.07374	0.439244	6.9978	2.60018360594948e-12	8.25761434233174e-11	12854	Cort		ENSMUSG00000032327.15	166.798	-0.752917	0.179221	-4.20104	2.65687e-05	0.00371893	20897	Stra6		ENSMUSG00000063063.13	155.543	-1.02453	0.202417	-5.06147	4.16035e-07	0.000266728	12386	Ctnna2
ENSMUSG00000114442.2	23.8931	3.07103	0.456728	6.72398	1.76828836397983e-11	5.10699268176056e-10	100038627	F630042J09Rik		ENSMUSG00000058952.13	235.322	-0.756227	0.12946	-5.84139	5.17656e-09	1.92098e-06	12630	Cfi		ENSMUSG00000028108.17	194.607	-1.03575	0.122552	-8.45148	2.87645e-17	2.30518e-13	13601	Ecm1
ENSMUSG00000118241.2	14.5847	3.0245	0.564835	5.35466	8.57181890395547e-08	1.46405226237727e-06	545269	Gm5824		ENSMUSG00000073489.7	165.481	-0.807014	0.182173	-4.42993	9.42625e-06	0.00156682	15951	Ifi204		ENSMUSG00000043903.5	240.284	-1.09225	0.207885	-5.25412	1.48735e-07	0.00011798	195209	Zfp469
ENSMUSG00000082319.4	257.9	2.99548	0.154993	19.3266	3.20905630033518e-83	9.48713735335454e-81	667799	Actr3-ps		ENSMUSG00000038236.9	150.905	-0.818206	0.230802	-3.54505	0.000392537	0.0347984	15404	Hoxa7		ENSMUSG00000022494.16	145.739	-1.12811	0.151014	-7.47022	8.00609e-14	3.20804e-10	72555	Shisa9
ENSMUSG00000068324.6	15.9715	2.96164	0.540256	5.48192	4.20745150039896e-08	7.55112156694118e-07	100039532	Gm10029		ENSMUSG00000043219.10	164.047	-0.820609	0.194198	-4.22562	2.38279e-05	0.00350314	15403	Hoxa6		ENSMUSG00000032327.15	84.1628	-1.14219	0.272678	-4.18879	2.8044e-05	0.00717722	20897	Stra6
ENSMUSG00000075391.7	118.582	2.95882	0.433331	6.82808	8.60557844075604e-12	2.54875601906545e-10	654354	Glo1-ps		ENSMUSG00000087626.2	71.3709	-0.828812	0.212355	-3.90295	9.50278e-05	0.0111497	100504154	Gm15050		ENSMUSG00000031548.8	1003.58	-1.24679	0.172068	-7.24595	4.29403e-13	1.3765e-09	20377	Sfrp1
ENSMUSG00000080893.2	115.547	2.88413	0.196572	14.6722	9.72007137652018e-49	1.85939247743786e-46	112590811	Ndufa12-ps		ENSMUSG00000037379.8	103.812	-0.830585	0.213949	-3.88217	0.000103529	0.0118	100689	Spon2		ENSMUSG00000028661.9	38.2581	-1.29798	0.320075	-4.05522	5.00867e-05	0.0105698	13842	Epha8
ENSMUSG00000027416.3	51.9595	2.85425	0.289608	9.85557	6.48454069446657e-23	4.60430706078718e-21	57329	Otor		ENSMUSG00000031548.8	1691.94	-0.851284	0.0996793	-8.54023	1.33952e-17	1.25733e-14	20377	Sfrp1		ENSMUSG00000066026.15	237.394	-1.30814	0.184157	-7.10338	1.21742e-12	3.25214e-09	20148	Dhrs3
ENSMUSG00000114733.2	42.5512	2.68829	0.34748	7.73653	1.0217071398998e-14	4.07180345460068e-13	218501	Gm4815		ENSMUSG00000028108.17	158.568	-0.885918	0.170558	-5.19424	2.05555e-07	5.12506e-05	13601	Ecm1		ENSMUSG00000038236.9	80.6075	-1.36305	0.301894	-4.51499	6.3319e-06	0.00230654	15404	Hoxa7
ENSMUSG00000121714.1	56.1518	2.66246	0.269608	9.8753	5.32714331868432e-23	3.79909431411435e-21	328451	Gm5088		ENSMUSG00000042607.16	445.598	-0.902891	0.102067	-8.84605	9.06745e-19	1.03349e-15	65255	Asb4		ENSMUSG00000003279.18	23.7289	-1.43158	0.388614	-3.68382	0.000229768	0.0350736	224997	Dlgap1
ENSMUSG00000033450.9	38.1792	2.63502	0.346696	7.60037	2.95290593820046e-14	1.1244555165138e-12	72536	Tagap		ENSMUSG00000010796.12	74.331	-0.904423	0.214081	-4.22467	2.39294e-05	0.00350314	74068	Asz1		ENSMUSG00000027568.10	118.427	-1.47247	0.295191	-4.9882	6.0945e-07	0.00034504	18216	Ntsr1
ENSMUSG00000073489.7	117.472	2.60171	0.216182	12.0348	2.33250159914707e-33	2.54540107396855e-31	15951	Ifi204		ENSMUSG00000028268.15	70.0056	-0.983787	0.201659	-4.87847	1.0691e-06	0.000215945	55932	Gbp3		ENSMUSG00000031497.11	68.9245	-1.62785	0.323028	-5.03935	4.67116e-07	0.000287959	24099	Tnfsf13b
ENSMUSG00000113255.2	96.1075	2.54308	0.220127	11.5528	7.14500986710292e-31	6.99866629151166e-29	54339	Tes3-ps		ENSMUSG00000030217.3	45.3521	-0.989507	0.263178	-3.75984	0.00017002	0.0177321	109978	Art4		ENSMUSG00000040490.5	19.9189	-1.70027	0.446078	-3.8116	0.000138072	0.0239841	70530	Lrfn2
ENSMUSG00000095427.3	52.056	2.51896	0.288224	8.73961	2.33913194702229e-18	1.20779013200852e-16	100043752	Rps2-ps6		ENSMUSG00000046699.15	39.534	-0.991152	0.269223	-3.68153	0.000231837	0.022836	245446	Slitrk4		ENSMUSG00000024810.17	53.0222	-1.78055	0.265324	-6.71084	1.93512e-11	3.87701e-08	77125	Il33
ENSMUSG00000111465.2	24.2457	2.4518	0.423287	5.79227	6.94401473848529e-09	1.42024754273926e-07	118567688	Gm47113		ENSMUSG00000050010.9	140.129	-1.01223	0.173099	-5.84771	4.98378e-09	1.89348e-06	330096	Shisa3		ENSMUSG00000022454.18	25.5074	-1.81815	0.364213	-4.99198	5.97638e-07	0.00034504	54003	Nell2
ENSMUSG00000030666.12	17.2399	2.32593	0.467286	4.97752	6.44034781786459e-07	9.48551227522448e-06	116903	Calcb		ENSMUSG00000003657.10	238.782	-1.0275	0.150542	-6.82538	8.76937e-12	5.83053e-09	12308	Calb2		ENSMUSG00000028003.7	15.5514	-2.52213	0.50609	-4.98355	6.24292e-07	0.00034504	79235	Lrat
ENSMUSG00000105402.6	57.6276	2.32528	0.249983	9.30178	1.38109339983909e-20	8.50627980355442e-19	100042198	Gm3716		ENSMUSG00000050896.13	44.3151	-1.03148	0.285062	-3.61846	0.000296365	0.0276555	269295	Rtn4rl2		ENSMUSG00000063415.13	187.622	-3.664	0.263642	-13.8976	6.54581e-44	1.04916e-39	232174	Cyp26b1
ENSMUSG00000083798.2	54.39	2.30136	0.263326	8.73958	2.33981483138183e-18	1.20779013200852e-16	100040609	Gm14584		ENSMUSG00000031285.15	915.884	-1.03861	0.0931101	-11.1546	6.79999e-29	1.20564e-25	13193	Dcx		ENSMUSG00000022485.4	9.45293	-3.80996	0.840318	-4.53395	5.78895e-06	0.00226306	15424	Hoxc5
ENSMUSG00000107383.2	1804.03	2.24614	0.0902571	24.886	1.05603571493632e-136	6.1325502588802e-134	100043330	Gm4366		ENSMUSG00000031343.14	64.8943	-1.05858	0.245689	-4.30862	1.6428e-05	0.00249659	14396	Gabra3
ENSMUSG00000023902.19	28.8591	2.24199	0.377101	5.94533	2.75895966777992e-09	6.06225462136507e-08	332221	Zscan10		ENSMUSG00000000216.9	106.793	-1.09092	0.194278	-5.61523	1.96304e-08	6.26484e-06	20278	Scnn1g
ENSMUSG00000024114.16	25.7101	2.22912	0.403673	5.5221	3.34969998382393e-08	6.11292050920057e-07	71003	Prss41		ENSMUSG00000037370.14	138.105	-1.10694	0.185346	-5.97232	2.339e-09	1.03875e-06	18605	Enpp1
ENSMUSG00000105504.5	26.0764	2.22659	0.403721	5.51517	3.4844017488178e-08	6.33740183845385e-07	229898	Gbp5		ENSMUSG00000029084.6	357.583	-1.10935	0.102943	-10.7764	4.45066e-27	7.10191e-24	12494	Cd38
ENSMUSG00000031932.15	18.0066	2.21349	0.501999	4.40935	1.03679972258569e-05	0.000118884	14608	Gpr83		ENSMUSG00000053216.16	28.0909	-1.14027	0.333377	-3.42035	0.000625404	0.0496496	238555	Btn2a2
ENSMUSG00000028176.14	27.7736	2.17387	0.375681	5.78649	7.1872401805178e-09	1.46630521123236e-07	242274	Lrrc7		ENSMUSG00000039519.7	137.271	-1.14856	0.164912	-6.96469	3.29128e-12	2.28344e-09	13123	Cyp7b1
ENSMUSG00000090125.4	47.8072	2.13509	0.309029	6.90905	4.8789978290508e-12	1.48008404291728e-10	18991	Pou3f1		ENSMUSG00000046318.17	347.057	-1.15437	0.101216	-11.405	3.9487e-30	7.87618e-27	320924	Ccbe1
ENSMUSG00000074547.5	13.1233	2.1337	0.552901	3.8591	0.000113806	0.00101843	100502877	Rps8-ps4		ENSMUSG00000038963.16	21.1772	-1.244	0.363169	-3.4254	0.000613891	0.0489793	108115	Slco4a1
ENSMUSG00000062329.5	411.53	2.10531	0.126211	16.6809	1.80530659283815e-62	4.44761896962853e-60	231162	Cytl1		ENSMUSG00000075224.11	33.9917	-1.2532	0.317552	-3.94644	7.93233e-05	0.00973663	241528	Lrrc55
ENSMUSG00000001985.10	11.5652	2.10449	0.597563	3.52179	0.000428644	0.00322823	14807	Grik3		ENSMUSG00000075394.5	77.9846	-1.38553	0.251635	-5.50612	3.66835e-08	1.084e-05	15423	Hoxc4
ENSMUSG00000038530.12	205.77	2.07677	0.153225	13.5537	7.53333337034809e-42	1.1892427242899e-39	19736	Rgs4		ENSMUSG00000033882.16	630.879	-1.42464	0.112104	-12.7081	5.32895e-37	1.70068e-33	633285	Rbm46
ENSMUSG00000028270.13	130.128	2.06865	0.171654	12.0513	1.9091946689563e-33	2.09753414305605e-31	14469	Gbp2		ENSMUSG00000027568.10	264.89	-1.46748	0.120083	-12.2206	2.41445e-34	5.5039e-31	18216	Ntsr1
ENSMUSG00000041750.15	34.1343	2.04783	0.339481	6.03224	1.61700935414594e-09	3.7084022705801e-08	12480	Cd1d2		ENSMUSG00000047180.9	63.9478	-1.51903	0.223882	-6.78494	1.16136e-11	6.86364e-09	214854	Neurl3
ENSMUSG00000103409.3	19.1089	2.0273	0.414993	4.88513	1.03358584751477e-06	1.45886335769012e-05	434436	Lsmem2		ENSMUSG00000028011.17	37.5755	-1.52813	0.391182	-3.90644	9.36669e-05	0.0110801	56720	Tdo2
ENSMUSG00000079491.11	67.9863	2.01847	0.261514	7.7184	1.17796532608738e-14	4.66027158203914e-13	15024	H2-T10		ENSMUSG00000017491.10	128.036	-1.55574	0.170905	-9.10291	8.79395e-20	1.07942e-16	218772	Rarb
ENSMUSG00000082935.4	120.484	2.01823	0.207322	9.73474	2.14375365414386e-22	1.46459808472181e-20	665489	Gm7658		ENSMUSG00000050321.4	88.4605	-1.70342	0.21043	-8.09494	5.72917e-16	5.07891e-13	246317	Neto1
ENSMUSG00000042372.6	23.9354	2.01138	0.385131	5.22259	1.76438282291315e-07	2.8833029849817e-06	240590	Dmrt3		ENSMUSG00000022494.16	150.404	-1.76784	0.194145	-9.10575	8.56759e-20	1.07942e-16	72555	Shisa9
ENSMUSG00000069305.4	10.7176	2.00509	0.652501	3.07293	0.00211967	0.0124741	319161	H4c18		ENSMUSG00000066026.15	229.015	-2.0671	0.144219	-14.3331	1.3594e-46	7.23066e-43	20148	Dhrs3
ENSMUSG00000046338.5	21.1549	1.99516	0.404323	4.93457	8.03291603616064e-07	1.15999302618092e-05	215456	Gpat2		ENSMUSG00000105504.5	27.7235	-2.09668	0.373164	-5.61867	1.92438e-08	6.26484e-06	229898	Gbp5
ENSMUSG00000073643.12	566.048	1.98469	0.101752	19.5051	9.93929762083975e-85	2.99283295027508e-82	69368	Wdfy1		ENSMUSG00000024810.17	46.5668	-2.13628	0.329735	-6.47879	9.24638e-11	4.91815e-08	77125	Il33
ENSMUSG00000116637.2	52.0981	1.97719	0.347266	5.69358	1.24401785694676e-08	2.44591660870064e-07	666489	Gm8130		ENSMUSG00000059336.15	27.5956	-2.17463	0.378215	-5.74971	8.93954e-09	3.03507e-06	108052	Slc14a1
ENSMUSG00000113061.2	449.31	1.97203	0.135396	14.5649	4.69677746418474e-48	8.67836381450499e-46	100042388	Rps18-ps5		ENSMUSG00000090125.4	49.3909	-2.21107	0.302064	-7.31988	2.4819e-13	2.0844e-10	18991	Pou3f1
ENSMUSG00000116953.2	83.6581	1.95274	0.217104	8.99449	2.37321360302375e-19	1.32152236935501e-17	100041574	Ermardl2		ENSMUSG00000031497.11	136.017	-2.38489	0.227332	-10.4908	9.52588e-26	1.38186e-22	24099	Tnfsf13b
ENSMUSG00000084349.4	1298.27	1.93115	0.165335	11.6802	1.60857931535348e-31	1.6245651967483e-29	100043000	Rpl3-ps1		ENSMUSG00000028270.13	127.003	-2.67411	0.189407	-14.1183	2.92927e-45	1.16856e-41	14469	Gbp2
ENSMUSG00000040490.5	76.2669	1.90623	0.23455	8.12717	4.3944282245543e-16	1.96841330389126e-14	70530	Lrfn2		ENSMUSG00000040264.11	88.0198	-2.72286	0.215982	-12.6069	1.93451e-36	5.14482e-33	14468	Gbp2b
ENSMUSG00000028037.14	26.0706	1.90183	0.356771	5.33068	9.78453120601191e-08	1.65553046212023e-06	99899	Ifi44		ENSMUSG00000063415.13	220.362	-4.24558	0.2325	-18.2605	1.70652e-74	1.36155e-70	232174	Cyp26b1
ENSMUSG00000080974.3	9.80075	1.87793	0.677067	2.77363	0.00554349	0.0273641	108168448	Gm9009		ENSMUSG00000028003.7	177.097	-5.55499	0.294087	-18.8889	1.40685e-79	2.24491e-75	79235	Lrat
ENSMUSG00000042770.9	314.747	1.86033	0.127484	14.5926	3.12908857880525e-48	5.84815865418085e-46	15199	Hebp1
ENSMUSG00000024026.14	2817.88	1.85203	0.077412	23.9243	1.71249123025886e-126	8.98229271097068e-124	109801	Glo1
ENSMUSG00000046637.4	11.0761	1.80277	0.533091	3.38174	0.000720292	0.00503996	242800	Ttc34
ENSMUSG00000037280.13	19.2062	1.79354	0.451763	3.97009	7.18446421777042e-05	0.000672148	207839	Galnt6
ENSMUSG00000029123.9	124.219	1.78888	0.166005	10.776	4.46687184725668e-27	3.94735523023879e-25	64293	Stk32b
ENSMUSG00000027849.20	45.8412	1.76995	0.266699	6.63649	3.21232955859811e-11	9.1475444173039e-10	54524	Syt6
ENSMUSG00000079363.8	38.7285	1.76695	0.317142	5.57148	2.52588747024901e-08	4.72079658232746e-07	17472	Gbp4
ENSMUSG00000046561.10	56.7964	1.76544	0.237933	7.41992	1.1719123997398e-13	4.28208890331892e-12	271970	Arsj
ENSMUSG00000029155.18	19.6198	1.75965	0.409304	4.29912	1.71475013191941e-05	0.000186584	73472	Spata18
ENSMUSG00000047798.16	12.4562	1.75723	0.525844	3.34173	0.000832584	0.00569534	246746	Cd300lf
ENSMUSG00000029337.3	16.7639	1.74727	0.432052	4.04411	5.25226589261324e-05	0.000506836	14176	Fgf5
ENSMUSG00000103260.2	15.1926	1.73547	0.484226	3.584	0.000338377	0.00262751	666519	Gm8146
ENSMUSG00000020415.17	665.154	1.73471	0.0922532	18.8038	7.02531934569889e-79	1.969511940708e-76	30939	Pttg1
ENSMUSG00000099759.2	23.5243	1.69563	0.424299	3.99632	6.43353494119599e-05	0.000609129	69513	1700030C10Rik
ENSMUSG00000027199.15	205.28	1.69242	0.130518	12.9669	1.88486301801582e-38	2.53288203908572e-36	67092	Gatm
ENSMUSG00000024180.15	306.293	1.688	0.113292	14.8996	3.31681965465295e-50	6.42041518864964e-48	60455	Pgap6
ENSMUSG00000086468.3	19.4836	1.67246	0.419094	3.99067	6.58876799147032e-05	0.000622506	102633673	Etaa1os
ENSMUSG00000036790.6	14.0823	1.66822	0.48198	3.46119	0.000537787	0.00392654	245450	Slitrk2
ENSMUSG00000035352.4	11.5982	1.65123	0.528239	3.12591	0.00177257	0.0107826	20293	Ccl12
ENSMUSG00000033882.16	582.77	1.62897	0.11426	14.2567	4.07107881202889e-46	7.27425730588898e-44	633285	Rbm46
ENSMUSG00000087026.9	12.7464	1.62863	0.631063	2.58078	0.00985776	0.04358	320466	A230103J11Rik
ENSMUSG00000052861.14	31.4905	1.61635	0.369625	4.37294	1.22582129344668e-05	0.000138898	330355	Dnah6
ENSMUSG00000083090.2	12.0533	1.61537	0.516372	3.12831	0.00175815	0.010723	100416400	Gm11736
ENSMUSG00000017417.15	18.8581	1.61275	0.395606	4.07666	4.56867817933329e-05	0.00044778	72324	Plxdc1
ENSMUSG00000023032.13	96.2934	1.60773	0.187628	8.56872	1.04644414087019e-17	5.07915872553711e-16	59033	Slc4a8
ENSMUSG00000038572.8	36.4382	1.60618	0.309637	5.1873	2.13362080718257e-07	3.44857597661914e-06	228802	Bpifb5
ENSMUSG00000028133.18	75.3276	1.6006	0.221052	7.24084	4.45919298266614e-13	1.54758435764451e-11	66568	Rwdd3
ENSMUSG00000012520.11	13.7284	1.59839	0.469265	3.40616	0.000658827	0.00467796	18935	Phox2b
ENSMUSG00000055560.9	29.5431	1.59742	0.346999	4.60352	4.15404054090042e-06	5.18776491513371e-05	328274	Zfp459
ENSMUSG00000027559.6	29.3836	1.58966	0.333507	4.7665	1.87452236537183e-06	2.49788193517939e-05	12350	Car3
ENSMUSG00000025453.19	10.0013	1.56741	0.546006	2.87069	0.00409579	0.0214762	18115	Nnt
ENSMUSG00000073791.14	155.929	1.56472	0.146286	10.6963	1.05896150178593e-26	9.20786845937929e-25	230500	Efcab7
ENSMUSG00000059213.8	18.2642	1.54664	0.453041	3.4139	0.000640398	0.00457106	13199	Ddn
ENSMUSG00000036523.17	442.387	1.53397	0.108298	14.1644	1.52139679008781e-45	2.68890345726388e-43	268527	Greb1
ENSMUSG00000042258.14	52.6935	1.50586	0.240539	6.26035	3.84122472232082e-10	9.62377719336463e-09	16392	Isl1
ENSMUSG00000055480.8	59.4899	1.49792	0.272066	5.50573	3.6764492018988e-08	6.65691136112189e-07	238690	Zfp458
ENSMUSG00000038422.3	192.16	1.47672	0.135273	10.9166	9.5973804447081e-28	8.71806737603094e-26	72748	Hdhd3
ENSMUSG00000028268.15	60.7642	1.46992	0.236092	6.22605	4.78354214520203e-10	1.18207287661071e-08	55932	Gbp3
ENSMUSG00000035551.7	10.1207	1.4673	0.545288	2.69086	0.00712671	0.033569	75426	Igfbpl1
ENSMUSG00000022026.8	22.6718	1.46499	0.427243	3.42893	0.000605967	0.00436941	380924	Olfm4
ENSMUSG00000043592.16	79.4496	1.4639	0.243882	6.0025	1.94302930117356e-09	4.38800783848362e-08	76589	Unc5cl
ENSMUSG00000116972.2	38.7203	1.45877	0.331008	4.40704	1.04792247302956e-05	0.000119841	622000	Gm6278
ENSMUSG00000101262.2	17.6168	1.44939	0.534225	2.71306	0.00666644	0.0318532	666855	Gm8326
ENSMUSG00000043719.15	413.751	1.44788	0.113896	12.7123	5.05496327471267e-37	6.47194510604945e-35	245026	Col6a6
ENSMUSG00000046808.19	276.328	1.43848	0.117938	12.1969	3.22896972361844e-34	3.69739772577717e-32	231287	Atp10d
ENSMUSG00000040310.13	15.6347	1.43736	0.422594	3.40127	0.000670736	0.00474801	11695	Alx4
ENSMUSG00000057173.9	13.1613	1.43469	0.465011	3.08529	0.00203357	0.0120634	619289	Rfx8
ENSMUSG00000086596.3	19.8036	1.43269	0.397277	3.60628	0.000310616	0.00244582	382111	Susd5
ENSMUSG00000097908.9	533.97	1.42518	0.0876525	16.2594	1.91623075056357e-59	4.38843831044559e-57	66752	4933404O12Rik
ENSMUSG00000050777.8	57.1407	1.41896	0.233489	6.0772	1.22298702800898e-09	2.8298030159532e-08	170706	Tmem37
ENSMUSG00000043773.6	117.675	1.41801	0.215532	6.57911	4.73276216736057e-11	1.32909694026395e-09	69430	1700048O20Rik
ENSMUSG00000086837.2	14.7231	1.40892	0.464093	3.03586	0.0023985	0.0138234	100504291	Gm16618
ENSMUSG00000030683.12	39.2525	1.40877	0.307791	4.57702	4.71649600021555e-06	5.83035859114063e-05	233878	Sez6l2
ENSMUSG00000024008.17	308.352	1.4079	0.119789	11.7531	6.80537445050271e-32	6.95945840032541e-30	240058	Cpne5
ENSMUSG00000028393.11	1712.06	1.40069	0.0679366	20.6176	1.90665466877632e-94	6.7396097639789e-92	17025	Alad
ENSMUSG00000075224.11	31.5878	1.39231	0.334203	4.16607	3.09892295357376e-05	0.000316113	241528	Lrrc55
ENSMUSG00000073779.8	47.5473	1.37386	0.280847	4.89184	9.98995005718883e-07	1.41372139190505e-05	619295	Lrp8os2
ENSMUSG00000005628.13	35.9603	1.37	0.301929	4.53749	5.69281652401005e-06	6.92335053705336e-05	50874	Tmod4
ENSMUSG00000026656.16	40.3386	1.36715	0.283758	4.81802	1.4498680551874e-06	1.9911194744381e-05	14130	Fcgr2b
ENSMUSG00000030790.16	24.1653	1.36684	0.355962	3.83985	0.000123112	0.00108391	11535	Adm
ENSMUSG00000030638.14	60.1005	1.36592	0.227428	6.00593	1.90237111051336e-09	4.30815518898986e-08	20408	Sh3gl3
ENSMUSG00000001510.9	16.3794	1.3597	0.441216	3.08172	0.00205809	0.0121956	13393	Dlx3
ENSMUSG00000030268.18	664.564	1.35916	0.0872918	15.5703	1.15776550632924e-54	2.35315839161418e-52	12035	Bcat1
ENSMUSG00000037492.17	26.4016	1.35333	0.37079	3.64986	0.000262386	0.00210416	320158	Zmat4
ENSMUSG00000005413.9	787.804	1.34576	0.224273	6.00055	1.96649383564725e-09	4.42869664371528e-08	15368	Hmox1
ENSMUSG00000108366.2	35.3777	1.34035	0.443191	3.02431	0.00249201	0.0142877	434127	Gm5586
ENSMUSG00000048603.10	37.6168	1.33793	0.314732	4.25101	2.12809368019231e-05	0.000226458	105246056	Gm9828
ENSMUSG00000048581.13	109.104	1.32713	0.169083	7.84897	4.19482589410009e-15	1.73556918671927e-13	329659	E130311K13Rik
ENSMUSG00000043091.10	3568.49	1.3263	0.0676409	19.608	1.32127576686532e-85	4.13152768639041e-83	22146	Tuba1c
ENSMUSG00000044835.16	58.9482	1.32316	0.229304	5.77031	7.91238578366577e-09	1.60418195564097e-07	73844	Ankrd45
ENSMUSG00000033544.7	26.3916	1.3143	0.375621	3.49902	0.000466978	0.00347827	72713	Angptl1
ENSMUSG00000010476.16	15.9339	1.31134	0.409101	3.20542	0.00134864	0.0085884	13593	Ebf3
ENSMUSG00000030228.21	13.8054	1.3035	0.515612	2.52806	0.0114696	0.0492201	18705	Pik3c2g
ENSMUSG00000031478.17	174.176	1.29554	0.140088	9.24804	2.28641536326044e-20	1.37693014098573e-18	23954	Nek3
ENSMUSG00000040936.16	200.968	1.27614	0.129675	9.84109	7.48921466441096e-23	5.27162902352044e-21	209012	Ulk4
ENSMUSG00000054477.18	44.828	1.25665	0.2624	4.78907	1.67556318381997e-06	2.26668711244566e-05	140492	Kcnn2
ENSMUSG00000075514.6	54.5551	1.24636	0.26054	4.78374	1.72062466165357e-06	2.31409073602043e-05	433408	Gm13375
ENSMUSG00000010651.5	22.9563	1.24546	0.363107	3.43002	0.000603541	0.00435578	235674	Acaa1b
ENSMUSG00000028865.15	53.9089	1.24532	0.249001	5.00128	5.69518213955837e-07	8.49271745825691e-06	69655	Cd164l2
ENSMUSG00000005686.18	86.9996	1.24237	0.195364	6.35927	2.02720886799429e-10	5.24044772553056e-09	11717	Ampd3
ENSMUSG00000073125.11	146.372	1.24187	0.456487	2.72049	0.00651844	0.0313487	574437	Xlr3b
ENSMUSG00000036964.15	17.8292	1.23646	0.403135	3.06711	0.00216142	0.0126831	56631	Trim17
ENSMUSG00000027859.11	23.9743	1.23518	0.366898	3.36654	0.000761182	0.00527796	18049	Ngf
ENSMUSG00000008307.12	23.8822	1.22293	0.382209	3.19964	0.00137598	0.0087362	77036	1700109H08Rik
ENSMUSG00000060519.12	248.582	1.2202	0.114023	10.7014	1.00281399160946e-26	8.76653521697304e-25	30935	Tor3a
ENSMUSG00000026163.18	62.9787	1.21999	0.219099	5.56821	2.57368500015293e-08	4.79909611267048e-07	77629	Sphkap
ENSMUSG00000060534.17	31.8511	1.21772	0.299555	4.06509	4.80148317745035e-05	0.000468339	13176	Dcc
ENSMUSG00000030592.20	103.949	1.21692	0.179099	6.79467	1.08563675942729e-11	3.19212544453665e-10	20190	Ryr1
ENSMUSG00000070605.5	69.1168	1.20551	0.243412	4.95253	7.32532833076004e-07	1.06729246109461e-05	433791	Zfp992
ENSMUSG00000086714.3	14.2395	1.18885	0.467242	2.54441	0.0109464	0.0474506	100125929	0610009E02Rik
ENSMUSG00000037855.16	160.069	1.18465	0.136648	8.66933	4.3466963032356e-18	2.18815114212418e-16	216049	Zfp365
ENSMUSG00000075394.5	77.7363	1.1838	0.215245	5.49976	3.80301811901887e-08	6.85555150945087e-07	15423	Hoxc4
ENSMUSG00000022485.4	30.6571	1.18331	0.341305	3.46702	0.000526256	0.00385274	15424	Hoxc5
ENSMUSG00000049511.6	27.5681	1.1717	0.321086	3.64919	0.000263067	0.0021074	15551	Htr1b
ENSMUSG00000030730.13	15.1298	1.16737	0.437641	2.66741	0.0076439	0.0355825	11937	Atp2a1
ENSMUSG00000082809.4	151.161	1.16147	0.167461	6.93575	4.04083949702753e-12	1.23753025811871e-10	100043840	Gm14150
ENSMUSG00000078496.10	35.7097	1.16076	0.301054	3.85567	0.000115415	0.00103169	195531	Zfp982
ENSMUSG00000032579.15	280.016	1.14323	0.114621	9.97402	1.98056099362005e-23	1.44598855030837e-21	69536	Hemk1
ENSMUSG00000060314.14	19.0474	1.13614	0.397455	2.85854	0.00425592	0.0221586	407812	Zfp941
ENSMUSG00000116895.2	20.8071	1.12426	0.384869	2.92116	0.00348734	0.0188261	100041621	Ermardl1
ENSMUSG00000037386.17	21.607	1.12355	0.400393	2.80613	0.0050141	0.025173	116838	Rims2
ENSMUSG00000049882.11	365.709	1.12146	0.107127	10.4686	1.2045572348698e-25	1.00441541738374e-23	207965	Vcpkmt
ENSMUSG00000028782.15	1120.43	1.11722	0.0781429	14.2972	2.2781906418962e-46	4.1159310930258e-44	230775	Adgrb2
ENSMUSG00000085667.2	20.264	1.10462	0.37726	2.92801	0.0034114	0.0185268	545681	Gm12992
ENSMUSG00000056758.15	2893.93	1.09971	0.143042	7.68801	1.4943803906353e-14	5.85509039800722e-13	15364	Hmga2
ENSMUSG00000035187.11	34.0713	1.09946	0.317407	3.46388	0.000532443	0.00389277	18096	Nkx6-1
ENSMUSG00000033987.18	52.3309	1.09801	0.245368	4.47497	7.64226222853949e-06	9.02419635701177e-05	69926	Dnah17
ENSMUSG00000045657.4	24.982	1.09765	0.341998	3.20951	0.00132959	0.00848144	93881	Pcdhb10
ENSMUSG00000064329.15	17.8355	1.0968	0.410476	2.67203	0.00753946	0.035187	20265	Scn1a
ENSMUSG00000026452.16	72.0494	1.09304	0.214137	5.10438	3.31880572151785e-07	5.1739003865657e-06	20980	Syt2
ENSMUSG00000106951.2	70.2604	1.09117	0.221326	4.93015	8.216592531293e-07	1.18441307233e-05	319982	5930430L01Rik
ENSMUSG00000096255.3	292.514	1.09036	0.12649	8.62017	6.68562698339302e-18	3.26451335585497e-16	21648	Dynlt1b
ENSMUSG00000029816.11	20.6155	1.08645	0.420323	2.5848	0.00974363	0.0432873	93695	Gpnmb
ENSMUSG00000027737.11	37.6255	1.08605	0.310035	3.50297	0.000460096	0.00343173	26570	Slc7a11
ENSMUSG00000033826.11	153.477	1.08101	0.19052	5.67398	1.39515697469363e-08	2.71354693881799e-07	13417	Dnah8
ENSMUSG00000046699.15	36.9317	1.08077	0.280469	3.85345	0.000116465	0.0010386	245446	Slitrk4
ENSMUSG00000048482.15	39.7071	1.08042	0.296074	3.64916	0.000263101	0.0021074	12064	Bdnf
ENSMUSG00000052229.6	18.7388	1.07354	0.375848	2.85632	0.00428587	0.0222789	574402	Gpr17
ENSMUSG00000031981.8	22.9257	1.07135	0.414746	2.58314	0.00979059	0.0433892	73647	Capn9
ENSMUSG00000022518.17	16.8524	1.07073	0.419379	2.55313	0.010676	0.0464275	78809	4930562C15Rik
ENSMUSG00000059336.15	31.942	1.07016	0.322765	3.31561	0.000914445	0.00616454	108052	Slc14a1
ENSMUSG00000034818.18	16.9318	1.06357	0.404146	2.63165	0.0084972	0.038843	319586	Celf5
ENSMUSG00000048347.6	69.1148	1.05929	0.273031	3.87973	0.000104571	0.000943574	93889	Pcdhb18
ENSMUSG00000030226.13	124.252	1.05585	0.172439	6.123	9.182909616182e-10	2.17026323196394e-08	109593	Lmo3
ENSMUSG00000048388.4	188.035	1.05433	0.147779	7.13449	9.71445113139093e-13	3.19750962340924e-11	241520	Fam171b
ENSMUSG00000084329.2	19.6083	1.05228	0.401485	2.62097	0.00876796	0.0398121	627119	Gm6733
ENSMUSG00000004885.6	127.429	1.0471	0.170676	6.13499	8.51634174756751e-10	2.03043573043179e-08	12904	Crabp2
ENSMUSG00000050875.12	49.2803	1.04174	0.249288	4.17887	2.9296292152471e-05	0.000301492	225583	Minar2
ENSMUSG00000020014.20	19.7761	1.03861	0.403143	2.57629	0.00998678	0.043983	380654	Cfap54
ENSMUSG00000044534.9	18.5395	1.03414	0.408482	2.53166	0.0113523	0.0487685	59289	Ackr2
ENSMUSG00000051279.3	62.515	1.02352	0.231744	4.41661	1.00261150195524e-05	0.000115457	242316	Gdf6
ENSMUSG00000082260.4	29.1154	1.02159	0.380329	2.68606	0.00723002	0.0339769	664969	Gm7429
ENSMUSG00000052187.5	10086.7	1.02115	0.167158	6.10892	1.00308541781422e-09	2.36379259328394e-08	15135	Hbb-y
ENSMUSG00000032679.13	142.86	1.02101	0.142111	7.18459	6.74081343580533e-13	2.28345055137905e-11	12509	Cd59a
ENSMUSG00000030283.8	54.985	1.01699	0.242907	4.18673	2.83003632960695e-05	0.000291982	20449	St8sia1
ENSMUSG00000027568.10	277.628	1.0165	0.126653	8.02586	1.00820577182933e-15	4.37158022665197e-14	18216	Ntsr1
ENSMUSG00000104496.2	61.4894	1.01569	0.276497	3.67343	0.000239319	0.00193651	545399	Gm5837
ENSMUSG00000047307.3	31.4241	1.01505	0.370488	2.73978	0.0061481	0.0297968	93884	Pcdhb13
ENSMUSG00000112908.2	34.5547	1.01446	0.376407	2.6951	0.00703674	0.0332029	664891	Gm7392
ENSMUSG00000032572.10	101.04	1.01155	0.18624	5.43145	5.58978852970503e-08	9.80474234012986e-07	68553	Col6a4
ENSMUSG00000035653.17	37.3727	1.01095	0.308239	3.27977	0.00103892	0.00686978	238205	Lrfn5
ENSMUSG00000021765.10	49.5729	1.00891	0.231224	4.36334	1.28090958238805e-05	0.000144036	14313	Fst
ENSMUSG00000071573.16	28.7564	1.00384	0.333312	3.0117	0.00259792	0.0147855	67795	Rnls
ENSMUSG00000091697.3	26.2188	1.00016	0.37483	2.6683	0.00762362	0.0355085	16343	Eif3s6-ps2
ENSMUSG00000030532.7	180.715	0.999126	0.144393	6.91952	4.53192360319625e-12	1.38253429245724e-10	68695	Hddc3
ENSMUSG00000061099.13	44.2329	0.998645	0.262978	3.79744	0.000146195	0.00125708	14447	Gapdhs
ENSMUSG00000111875.2	40.9867	0.996562	0.297466	3.35017	0.000807616	0.00554788	432482	Gm5425
ENSMUSG00000031497.11	163.921	0.996051	0.140426	7.09307	1.31169319419694e-12	4.25711204344155e-11	24099	Tnfsf13b
ENSMUSG00000048949.9	105.067	0.982709	0.203573	4.82731	1.38386870036273e-06	1.90692415829645e-05	621205	Gm6206
ENSMUSG00000052217.7	82.0031	0.981918	0.210849	4.65697	3.20904352173027e-06	4.0860648131037e-05	15132	Hbb-bh1
ENSMUSG00000074634.13	188.995	0.981827	0.167811	5.85081	4.89194116588776e-09	1.03168564665804e-07	633640	Tmem267
ENSMUSG00000056025.13	186.035	0.976485	0.153894	6.34519	2.22156489043066e-10	5.70657900764653e-09	12722	Clca3a1
ENSMUSG00000033768.18	37.7878	0.975195	0.305568	3.19142	0.00141577	0.00893994	18190	Nrxn2
ENSMUSG00000083668.2	38.5294	0.975012	0.330406	2.95095	0.00316801	0.0174439	434907	Gm5648
ENSMUSG00000044827.11	36.3073	0.968985	0.274451	3.53063	0.000414576	0.00313535	21897	Tlr1
ENSMUSG00000097906.2	178.274	0.968674	0.149897	6.46228	1.03139960901962e-10	2.75831540175313e-09	674597	Gm9625
ENSMUSG00000036928.15	180.032	0.96561	0.13553	7.12467	1.04326644907039e-12	3.4200629963477e-11	50878	Stag3
ENSMUSG00000026675.13	600.395	0.957769	0.0987242	9.70146	2.97215307446826e-22	2.00527838136323e-20	15490	Hsd17b7
ENSMUSG00000005465.10	33.362	0.955315	0.298059	3.20512	0.00135006	0.0085884	50931	Il27ra
ENSMUSG00000090021.3	32.249	0.952808	0.352818	2.70056	0.0069222	0.0327671	624311	Gm6493
ENSMUSG00000040254.12	1214.86	0.95261	0.0952192	10.0044	1.4577900888352e-23	1.09739198353983e-21	108151	Sema3d
ENSMUSG00000070469.13	81.5551	0.94582	0.191319	4.94368	7.66631029561946e-07	1.11199112762509e-05	269959	Adamtsl3
ENSMUSG00000022208.13	68.5773	0.943084	0.222745	4.23392	2.29648489440536e-05	0.000242788	319984	Jph4
ENSMUSG00000044022.6	73.6794	0.940903	0.196491	4.78853	1.68004033799892e-06	2.26889168570286e-05	93892	Pcdhb21
ENSMUSG00000039304.12	160.643	0.940579	0.143292	6.56409	5.23500678508624e-11	1.46256375129729e-09	22035	Tnfsf10
ENSMUSG00000004415.16	1143.46	0.932452	0.078742	11.8419	2.3714548495414e-32	2.50388674373656e-30	140709	Col26a1
ENSMUSG00000042453.15	171.777	0.916137	0.157552	5.81482	6.07002559467212e-09	1.25700815282822e-07	19699	Reln
ENSMUSG00000044548.12	702.369	0.915605	0.0930706	9.83775	7.74220925742432e-23	5.40293229724118e-21	59036	Dact1
ENSMUSG00000052415.6	117.283	0.909116	0.203944	4.45768	8.28532260181483e-06	9.70600471941708e-05	99681	Tchh
ENSMUSG00000027533.11	1149.3	0.908234	0.0712136	12.7537	2.97463794909467e-37	3.83869944859359e-35	16592	Fabp5
ENSMUSG00000021944.16	248.795	0.907439	0.114806	7.90414	2.69790398962115e-15	1.1306164657536e-13	14463	Gata4
ENSMUSG00000059482.16	606.459	0.904547	0.0958667	9.43546	3.89270629217917e-21	2.4821727180719e-19	67157	Cfap418
ENSMUSG00000021943.8	231.463	0.903031	0.135101	6.68414	2.3228482270511e-11	6.64956200208641e-10	14560	Gdf10
ENSMUSG00000037490.6	89.4099	0.902977	0.206791	4.36662	1.26181636532709e-05	0.000142085	353169	Slc2a12
ENSMUSG00000079941.3	61.8098	0.894606	0.299404	2.98796	0.0028085	0.0157796	100040340	Cox5b-ps
ENSMUSG00000054200.8	41.8856	0.890565	0.264259	3.37004	0.000751563	0.00522617	107221	Ffar4
ENSMUSG00000044043.5	95.79	0.890281	0.188439	4.72451	2.30670440047585e-06	3.01019370399176e-05	93885	Pcdhb14
ENSMUSG00000058743.7	33.8508	0.889028	0.284764	3.12198	0.0017964	0.0108946	211480	Kcnj14
ENSMUSG00000073427.5	136.442	0.887184	0.150612	5.89053	3.84970134963436e-09	8.23633472961246e-08	237412	Gm4924
ENSMUSG00000028661.9	81.069	0.881881	0.207218	4.25581	2.08290490371751e-05	0.000222523	13842	Epha8
ENSMUSG00000030769.16	32.1604	0.877799	0.311137	2.82126	0.0047835	0.0242655	233836	Slc5a11
ENSMUSG00000050321.4	100.364	0.871805	0.199437	4.37133	1.23491329453929e-05	0.000139733	246317	Neto1
ENSMUSG00000120995.1	121.012	0.869229	0.200764	4.32961	1.49371590195788e-05	0.000165111	115486031	Gm51425
ENSMUSG00000081992.2	53.0732	0.86796	0.298592	2.90684	0.00365098	0.0195408	623448	Gm13408
ENSMUSG00000010461.17	154.963	0.867491	0.14911	5.8178	5.96264375122823e-09	1.23821950696004e-07	14051	Eya4
ENSMUSG00000060198.8	62.2755	0.866783	0.26605	3.25797	0.00112213	0.00732467	100042180	Gm11353
ENSMUSG00000030606.9	139.484	0.8657	0.180886	4.78589	1.70232453159659e-06	2.29327231845572e-05	67666	Hapln3
ENSMUSG00000064797.3	83.3663	0.86507	0.233536	3.70422	0.000212039	0.0017457	115487272	Gm24357
ENSMUSG00000096718.3	42.7976	0.863433	0.261061	3.3074	0.000941651	0.00631392	331188	Zfp781
ENSMUSG00000017740.18	121.244	0.860769	0.184057	4.67665	2.91600820100182e-06	3.74224888305363e-05	57138	Slc12a5
ENSMUSG00000055313.16	90.3758	0.858866	0.191833	4.47715	7.56443875253935e-06	8.9452926630029e-05	319207	Pgbd1
ENSMUSG00000063804.9	65.9895	0.854866	0.225182	3.79633	0.000146856	0.00126142	380669	Lin28b
ENSMUSG00000111063.3	162.625	0.853764	0.135259	6.31208	2.75311071425408e-10	7.02756361283694e-09	666257	Zfp660
ENSMUSG00000022206.8	2853.26	0.849548	0.0851772	9.97389	1.9831208285287e-23	1.44598855030837e-21	18162	Npr3
ENSMUSG00000034755.20	146.665	0.848987	0.201072	4.22229	2.41829508245879e-05	0.000253851	245578	Pcdh11x
ENSMUSG00000026958.14	250.049	0.844911	0.111142	7.60205	2.91466820317572e-14	1.11250011698679e-12	83768	Dpp7
ENSMUSG00000005357.10	82.141	0.835773	0.208143	4.01538	5.93493729164317e-05	0.000566327	20513	Slc1a6
ENSMUSG00000021087.19	379.615	0.832743	0.111468	7.47072	7.97555623918742e-14	2.96756394620566e-12	104001	Rtn1
ENSMUSG00000039058.12	151.98	0.831936	0.154479	5.38542	7.227616364423e-08	1.24889524001613e-06	229949	Ak5
ENSMUSG00000028655.12	25.3997	0.829105	0.318935	2.59961	0.00933303	0.0418635	76574	Mfsd2a
ENSMUSG00000030380.18	60.609	0.825941	0.24068	3.43171	0.000599799	0.00433262	109889	Mzf1
ENSMUSG00000101355.2	37.1599	0.824039	0.307415	2.68054	0.00735033	0.0343932	319152	H3c10
ENSMUSG00000026853.16	828.291	0.823656	0.0733004	11.2367	2.69172911513697e-29	2.5595038252706e-27	12908	Crat
ENSMUSG00000051486.6	84.0891	0.820552	0.199951	4.10378	4.06459106982522e-05	0.000403975	93882	Pcdhb11
ENSMUSG00000026532.8	51.176	0.820098	0.269433	3.04379	0.00233619	0.0135183	20739	Spta1
ENSMUSG00000024679.11	61.2839	0.815872	0.212041	3.84771	0.000119225	0.00105703	68774	Ms4a6d
ENSMUSG00000095180.11	32.9826	0.815149	0.28698	2.84044	0.0045052	0.0231965	18617	Rhox5
ENSMUSG00000025044.17	77.316	0.814865	0.22241	3.66379	0.000248507	0.00200532	20288	Msr1
ENSMUSG00000075334.3	112.832	0.81369	0.174048	4.67508	2.9383486641117e-06	3.76497630247882e-05	67874	Rprm
ENSMUSG00000091269.3	40.8806	0.812553	0.277401	2.92916	0.00339877	0.0184708	626534	Gm6682
ENSMUSG00000074987.11	48.7959	0.807951	0.243991	3.3114	0.0009283	0.00624394	329480	Wt1os
ENSMUSG00000085696.9	37.3042	0.806163	0.284142	2.83719	0.00455129	0.0233672	72628	Hoxaas3
ENSMUSG00000051498.8	34.3434	0.806068	0.312464	2.57971	0.00988832	0.0436794	21899	Tlr6
ENSMUSG00000053214.9	53.4155	0.805187	0.235178	3.42374	0.000617666	0.00443999	100502829	Gm9899
ENSMUSG00000045994.18	50.665	0.804166	0.249048	3.22896	0.0012424	0.00800372	76898	B3gat1
ENSMUSG00000100954.7	73.9959	0.798446	0.214569	3.72116	0.000198312	0.00164434	108167733	Gm10138
ENSMUSG00000032263.15	666.707	0.797961	0.0801134	9.96039	2.27168873854973e-23	1.64167372839194e-21	12040	Bckdhb
ENSMUSG00000029838.12	3274.93	0.797047	0.0653577	12.1952	3.29863771924391e-34	3.75075869335006e-32	19242	Ptn
ENSMUSG00000026678.11	1071.2	0.795585	0.0890493	8.93421	4.10111238843965e-19	2.24525546922655e-17	19737	Rgs5
ENSMUSG00000033453.9	725.215	0.795256	0.077811	10.2203	1.60763600748446e-24	1.28769268382745e-22	235130	Adamts15
ENSMUSG00000074570.15	48.0575	0.793855	0.285442	2.78114	0.00541685	0.0268203	320664	Cass4
ENSMUSG00000045679.15	61.6414	0.789759	0.234588	3.36657	0.000761089	0.00527796	217430	Slc66a3
ENSMUSG00000032419.9	43.4314	0.78166	0.277584	2.81594	0.00486342	0.0245588	76365	Tbx18
ENSMUSG00000022899.11	555.908	0.779647	0.0882828	8.83125	1.03513164401777e-18	5.536592280174e-17	57738	Slc15a2
ENSMUSG00000078768.3	114.209	0.775049	0.187487	4.13389	3.56666960729879e-05	0.000358874	72556	Zfp566
ENSMUSG00000073530.12	709.665	0.773925	0.113146	6.84006	7.91606366757858e-12	2.35311143025279e-10	23850	Pappa2
ENSMUSG00000052675.12	54.0109	0.77372	0.264427	2.92603	0.0034332	0.0186142	57745	Zfp112
ENSMUSG00000102543.6	41.3159	0.772676	0.281881	2.74114	0.00612264	0.0297177	93708	Pcdhgc5
ENSMUSG00000047910.7	118.132	0.772238	0.170494	4.52941	5.91476740416311e-06	7.14517964277059e-05	93887	Pcdhb16
ENSMUSG00000025591.7	469.608	0.771828	0.0892538	8.64756	5.26110425641853e-18	2.61607202475123e-16	66282	Tma16
ENSMUSG00000062727.5	52.3186	0.771125	0.242496	3.17995	0.00147301	0.00923686	319184	H2bc12
ENSMUSG00000074039.11	58.5538	0.766263	0.242491	3.15996	0.00157789	0.00977393	75116	4930520O04Rik
ENSMUSG00000028028.12	171.902	0.765889	0.142979	5.35666	8.47736835231926e-08	1.45402963511299e-06	71481	Alpk1
ENSMUSG00000092035.10	3762.5	0.764741	0.0657884	11.6242	3.10325138501077e-31	3.09563604418866e-29	170676	Peg10
ENSMUSG00000052125.18	76.6527	0.761755	0.216768	3.51414	0.000441178	0.00330681	320046	F730043M19Rik
ENSMUSG00000086746.4	65.1284	0.76027	0.266048	2.85764	0.0042681	0.0222033	102638002	Gm15222
ENSMUSG00000028539.15	34.436	0.75718	0.294235	2.57339	0.0100709	0.0442096	11876	Artn
ENSMUSG00000101972.2	40.0576	0.754779	0.292263	2.58253	0.00980783	0.0434318	319153	H3c11
ENSMUSG00000036832.6	53.3576	0.754541	0.228665	3.29977	0.000967631	0.00645087	65086	Lpar3
ENSMUSG00000039419.18	84.4237	0.752277	0.192271	3.91258	9.13154672155987e-05	0.000833215	66797	Cntnap2
ENSMUSG00000113113.2	48.8986	0.752088	0.272821	2.7567	0.00583872	0.0286043	100040123	Gm2614
ENSMUSG00000041794.14	48.5764	0.751693	0.253006	2.97105	0.00296785	0.0165265	245049	Myrip
ENSMUSG00000079414.6	43.0321	0.750588	0.264129	2.84175	0.0044867	0.0231306	100169874	Gm11110
ENSMUSG00000053877.14	63.6986	0.749557	0.270198	2.77411	0.00553534	0.0273321	100043597	Srcap
ENSMUSG00000016458.16	288.085	0.748674	0.118913	6.29598	3.05463285537286e-10	7.74856945840293e-09	22431	Wt1
ENSMUSG00000021314.14	69.8332	0.74842	0.198247	3.77519	0.000159885	0.00135827	218038	Amph
ENSMUSG00000042165.10	69.9063	0.747362	0.281405	2.65583	0.00791136	0.0365671	100043022	Adrm1b
ENSMUSG00000037525.6	161.271	0.745066	0.143293	5.19959	1.9972343998558e-07	3.23134640215475e-06	75284	Bcdin3d
ENSMUSG00000062382.10	67.7532	0.744007	0.276884	2.68707	0.00720815	0.0338839	434624	Ftl1-ps2
ENSMUSG00000045613.10	150.048	0.743699	0.187102	3.97484	7.0427567258376e-05	0.000661555	243764	Chrm2
ENSMUSG00000031872.15	34.5355	0.74323	0.281868	2.63681	0.00836905	0.0383326	65115	Bean1
ENSMUSG00000033006.11	32.1394	0.742521	0.288394	2.57467	0.0100335	0.0441288	20665	Sox10
ENSMUSG00000033737.15	727.109	0.74213	0.109598	6.7714	1.27545626489497e-11	3.73674213823284e-10	333564	Fndc3c1
ENSMUSG00000046314.17	355.225	0.741499	0.105944	6.999	2.57796525258911e-12	8.20307534385496e-11	217517	Stxbp6
ENSMUSG00000040213.14	317.491	0.73876	0.101119	7.30585	2.75509584161621e-13	9.78119178704794e-12	229905	Kyat3
ENSMUSG00000031781.15	1533.4	0.733513	0.0593759	12.3537	4.65058239313922e-35	5.51959632937545e-33	109006	Ciapin1
ENSMUSG00000057143.16	225.313	0.732784	0.132125	5.54614	2.92042272690587e-08	5.40843662180974e-07	319236	Trim12c
ENSMUSG00000039384.9	236.318	0.73103	0.139161	5.25312	1.49541823388014e-07	2.47360126987702e-06	63953	Dusp10
ENSMUSG00000024301.11	733.518	0.729278	0.0786029	9.278	1.72687463314856e-20	1.05958420886776e-18	16580	Kifc5b
ENSMUSG00000065265.3	57.7266	0.729265	0.259666	2.80847	0.00497775	0.0250273	115487281	Gm23455
ENSMUSG00000071226.12	367.184	0.72787	0.0973299	7.47839	7.52411111617122e-14	2.81246084480331e-12	330409	Cecr2
ENSMUSG00000032327.15	160.859	0.725166	0.160742	4.51136	6.44140059538302e-06	7.70692963067902e-05	20897	Stra6
ENSMUSG00000044231.4	106.438	0.724087	0.179465	4.0347	5.46732082358804e-05	0.000526027	105193	Nhlrc1
ENSMUSG00000029729.13	1774.64	0.723368	0.0723901	9.99264	1.64155842886509e-23	1.2201688080289e-21	74570	Zkscan1
ENSMUSG00000042104.19	1140.74	0.720675	0.0755062	9.54458	1.36660064342814e-21	8.99632650289132e-20	66435	Uggt2
ENSMUSG00000032243.9	57.9038	0.718997	0.254872	2.82101	0.00478731	0.0242678	319480	Itga11
ENSMUSG00000103677.2	117.083	0.71829	0.169062	4.24866	2.15048474556143e-05	0.000228392	93712	Pcdhga4
ENSMUSG00000040957.16	148.338	0.717533	0.164237	4.36888	1.24885200840821e-05	0.00014093	63955	Cables1
ENSMUSG00000031837.15	175.3	0.715457	0.12907	5.54318	2.97025710346455e-08	5.49446877159653e-07	117148	Necab2
ENSMUSG00000035189.18	49.8291	0.714582	0.254726	2.8053	0.00502697	0.0252202	320091	Ano4
ENSMUSG00000048120.17	771.903	0.713673	0.0792715	9.00289	2.19849000563844e-19	1.23267060316142e-17	12495	Entpd1
ENSMUSG00000016386.16	648.76	0.713397	0.0986461	7.23189	4.76334038039289e-13	1.64441432240315e-11	77015	Mpped2
ENSMUSG00000008999.8	597.857	0.710956	0.0862371	8.2442	1.66272882411552e-16	7.65891520683239e-15	12162	Bmp7
ENSMUSG00000063488.7	234.99	0.710948	0.135604	5.24283	1.58134319609981e-07	2.59986252462921e-06	382118	Zkscan7
ENSMUSG00000098912.9	89.6363	0.710218	0.195377	3.63512	0.000277853	0.00221248	319830	1500004A13Rik
ENSMUSG00000049420.10	230.842	0.707887	0.126073	5.61488	1.96694769110843e-08	3.74065139852901e-07	77220	Tmem200a
ENSMUSG00000059554.13	108.025	0.703353	0.198217	3.54841	0.000387567	0.00295722	215814	Ccdc28a
ENSMUSG00000037071.4	411.678	0.701419	0.120663	5.81304	6.13467947219174e-09	1.26746999006147e-07	20249	Scd1
ENSMUSG00000051278.13	856.202	0.699596	0.0950146	7.36304	1.79771823948744e-13	6.5102223995692e-12	71643	Zgrf1
ENSMUSG00000069899.4	64.7622	0.698298	0.203868	3.42524	0.000614265	0.00441888	100039624	Sft2d1rt
ENSMUSG00000070713.6	2637.95	0.695663	0.0590157	11.7878	4.51399142801982e-32	4.67500003946511e-30	100042405	Hmgn2-ps
ENSMUSG00000054871.6	947.85	0.695163	0.0725104	9.58708	9.06100492628422e-22	6.06304280252599e-20	72309	Tmem158
ENSMUSG00000037649.11	59.8265	0.693888	0.209353	3.31444	0.000918262	0.00618771	14998	H2-DMa
ENSMUSG00000004267.17	118.961	0.692483	0.201301	3.44004	0.000581637	0.0042183	13807	Eno2
ENSMUSG00000059142.17	580.971	0.689315	0.108827	6.33403	2.38839651870319e-10	6.11579958962422e-09	240041	Zfp945
ENSMUSG00000002266.18	1018.39	0.689196	0.112289	6.13768	8.37377830855749e-10	2.00231816613448e-08	22776	Zim1
ENSMUSG00000097537.4	57.7434	0.68871	0.215733	3.19242	0.00141088	0.00892295	69918	2610020C07Rik
ENSMUSG00000006395.18	139.963	0.688685	0.160473	4.29158	1.77406615834748e-05	0.000192309	68180	Hyi
ENSMUSG00000121879.1	440.309	0.687736	0.0889782	7.72927	1.0816569057703e-14	4.2896929970305e-13	58894	Zfp862-ps
ENSMUSG00000005804.15	793.146	0.687548	0.0761041	9.03431	1.6504266329646e-19	9.35050071498411e-18	18457	Bloc1s6
ENSMUSG00000043192.5	80.5984	0.687397	0.239517	2.86993	0.00410566	0.0215161	669429	Gpi-ps
ENSMUSG00000031891.7	261.314	0.687221	0.111987	6.1366	8.43077460785809e-10	2.01298671253704e-08	15484	Hsd11b2
ENSMUSG00000020614.14	97.8346	0.68669	0.178173	3.85407	0.000116169	0.00103729	208659	Fam20a
ENSMUSG00000066720.8	44.399	0.685918	0.263063	2.60743	0.00912237	0.0411128	56863	Cldn9
ENSMUSG00000074384.5	84.2332	0.682166	0.199925	3.4121	0.000644638	0.00458923	621080	AI429214
ENSMUSG00000085218.9	53.6597	0.67946	0.233206	2.91356	0.00357334	0.0192011	102640562	BB218582
ENSMUSG00000074867.5	177.582	0.677498	0.130243	5.20178	1.97387101624745e-07	3.19672736296649e-06	630579	Zfp808
ENSMUSG00000068663.15	734.083	0.677432	0.073134	9.26289	1.98968546524538e-20	1.21169609231798e-18	74374	Clec16a
ENSMUSG00000035868.10	102.86	0.67441	0.179642	3.75418	0.000173907	0.00146157	73229	Zfp983
ENSMUSG00000039153.18	66.3014	0.673487	0.237624	2.83426	0.00459324	0.0235454	12393	Runx2
ENSMUSG00000026712.4	888.976	0.672801	0.084052	8.00458	1.19879626201734e-15	5.18415617563882e-14	17533	Mrc1
ENSMUSG00000031283.18	118.361	0.672749	0.170607	3.94325	8.03835471872855e-05	0.000743479	83453	Chrdl1
ENSMUSG00000032184.6	242.382	0.666637	0.1265	5.26987	1.36520812421794e-07	2.27441435448604e-06	70082	Lysmd2
ENSMUSG00000032348.7	527.666	0.665501	0.0882258	7.54316	4.58723828862794e-14	1.73461615286256e-12	14860	Gsta4
ENSMUSG00000049100.16	146.973	0.662732	0.153688	4.31219	1.61643346003638e-05	0.000176991	18526	Pcdh10
ENSMUSG00000026388.16	50.8252	0.661778	0.241249	2.74313	0.00608566	0.0295646	73103	3110009E18Rik
ENSMUSG00000097124.3	183.941	0.661335	0.176975	3.73689	0.00018631	0.00155354	319839	A530020G20Rik
ENSMUSG00000064368.1	3242.49	0.657312	0.177829	3.69632	0.000218743	0.00179092	17722	ND6
ENSMUSG00000014075.16	139.92	0.655586	0.155102	4.22682	2.37019183767795e-05	0.000249931	66061	Dynlt2b
ENSMUSG00000059991.8	61.4947	0.652288	0.230393	2.8312	0.00463731	0.0237041	53324	Nptx2
ENSMUSG00000027985.15	742.032	0.651576	0.0765275	8.51427	1.67641991597255e-17	8.04088136687719e-16	16842	Lef1
ENSMUSG00000022180.8	164.494	0.651342	0.15041	4.33045	1.48803888016148e-05	0.000164707	50934	Slc7a8
ENSMUSG00000002908.19	44.3572	0.65035	0.25588	2.54162	0.011034	0.0476782	84036	Kcnn1
ENSMUSG00000089804.4	129.357	0.649852	0.152778	4.25356	2.10400247106199e-05	0.000224482	105245924	Gm16136
ENSMUSG00000035403.11	187.231	0.649836	0.127559	5.09438	3.49881500566372e-07	5.43888451167228e-06	241324	Crb2
ENSMUSG00000040174.15	246.539	0.648942	0.123697	5.24622	1.5525156310188e-07	2.55505102837709e-06	69113	Alkbh3
ENSMUSG00000008129.15	49.2895	0.648676	0.25703	2.52374	0.0116114	0.0496455	74666	Brme1
ENSMUSG00000025105.11	119.551	0.647794	0.163016	3.9738	7.07358353182734e-05	0.000663684	12173	Bnc1
ENSMUSG00000040253.16	127.416	0.647726	0.194265	3.33424	0.000855339	0.00581917	229900	Gbp7
ENSMUSG00000036983.8	150.524	0.646868	0.150343	4.3026	1.68804155526026e-05	0.000184088	224481	Tfb1m
ENSMUSG00000039601.17	176.578	0.643893	0.130919	4.91825	8.73191259208541e-07	1.24873261870984e-05	53901	Rcan2
ENSMUSG00000056938.18	109.44	0.643756	0.181534	3.54619	0.000390838	0.00297779	67131	Acbd4
ENSMUSG00000026980.16	320.114	0.643249	0.101204	6.35595	2.07137569342057e-10	5.34612202778071e-09	17076	Ly75
ENSMUSG00000018800.15	514.981	0.643043	0.0938231	6.85378	7.19251867105298e-12	2.15378183409432e-10	217265	Abca5
ENSMUSG00000047443.15	99.0708	0.638574	0.176623	3.61546	0.000299812	0.00236878	227358	Erfe
ENSMUSG00000038072.15	702.513	0.637964	0.0772236	8.26126	1.44143828529001e-16	6.65846207920895e-15	231050	Galnt11
ENSMUSG00000020475.4	55.0911	0.637958	0.23448	2.72074	0.00651364	0.0313384	56012	Pgam2
ENSMUSG00000031543.19	96.959	0.636085	0.207856	3.06023	0.00221169	0.0129128	11733	Ank1
ENSMUSG00000069919.8	23490.9	0.635139	0.233708	2.71766	0.00657459	0.0315348	15122	Hba-a1
ENSMUSG00000027173.8	110.006	0.633556	0.170516	3.71551	0.000202793	0.00167892	211896	Depdc7
ENSMUSG00000024087.5	129.5	0.632626	0.146077	4.33078	1.48582365971274e-05	0.000164574	13078	Cyp1b1
ENSMUSG00000042293.9	90.3162	0.632563	0.17262	3.66448	0.000247838	0.00200091	434402	Gm5617
ENSMUSG00000046688.15	102.038	0.63232	0.166445	3.79896	0.000145302	0.00125072	211550	Tifa
ENSMUSG00000029446.15	314.953	0.629894	0.124159	5.0733	3.9098561248341e-07	6.03744165145323e-06	100678	Psph
ENSMUSG00000035561.6	61.3572	0.622389	0.229474	2.71224	0.00668296	0.0319133	72535	Aldh1b1
ENSMUSG00002076161.1	157.303	0.619734	0.161055	3.84796	0.000119105	0.00105654	19817	Rn7sk
ENSMUSG00000042607.16	458.799	0.619381	0.0932102	6.64499	3.03236238614472e-11	8.65021270152862e-10	65255	Asb4
ENSMUSG00000044712.16	191.721	0.613125	0.13043	4.7008	2.59142583692338e-06	3.36017417132171e-05	625098	Slc38a6
ENSMUSG00000004561.15	452.803	0.609894	0.102732	5.93677	2.90688862987659e-09	6.3529582152948e-08	52535	Mettl17
ENSMUSG00000031976.15	1012.35	0.608434	0.0641917	9.4784	2.58211917514217e-21	1.65949635524948e-19	382038	Urb2
ENSMUSG00000023868.18	331.702	0.605789	0.101022	5.99658	2.01513715786747e-09	4.5257085893543e-08	23984	Pde10a
ENSMUSG00000006586.16	767.968	0.604535	0.105334	5.73924	9.51030861805436e-09	1.89739408747931e-07	12395	Runx1t1
ENSMUSG00000022947.9	74.426	0.604439	0.233584	2.58767	0.0096627	0.0429982	109857	Cbr3
ENSMUSG00000007035.16	73.0717	0.6038	0.19349	3.12058	0.00180497	0.0109307	17687	Msh5
ENSMUSG00000028370.8	734.639	0.602939	0.103693	5.81464	6.07631247308107e-09	1.25700815282822e-07	18491	Pappa
ENSMUSG00000038236.9	153.369	0.600533	0.160378	3.74447	0.000180772	0.00151357	15404	Hoxa7
ENSMUSG00000006435.17	354.132	0.5976	0.110919	5.3877	7.13662448405026e-08	1.23448419266657e-06	18011	Neurl1a
ENSMUSG00000092060.5	600.035	0.596792	0.085531	6.97749	3.00495351480611e-12	9.34236025826909e-11	666938	Bend4
ENSMUSG00000085925.4	97.239	0.594069	0.182277	3.25916	0.00111744	0.00729993	353326	Rtl1
ENSMUSG00000024055.16	82.9604	0.593121	0.181957	3.25967	0.00111541	0.00729433	170716	Cyp4f13
ENSMUSG00000032246.15	91.2106	0.593026	0.18903	3.1372	0.00170571	0.0104493	75600	Calml4
ENSMUSG00000051920.8	767.311	0.590042	0.0826636	7.13787	9.47902081443727e-13	3.13270078135671e-11	239405	Rspo2
ENSMUSG00000046814.4	71.7523	0.587647	0.208195	2.82258	0.00476394	0.0242068	320415	Gchfr
ENSMUSG00000041324.15	99.6598	0.585377	0.179759	3.25646	0.00112813	0.00735793	16323	Inhba
ENSMUSG00000026307.13	258.442	0.584049	0.114059	5.12058	3.04595533644728e-07	4.77601097113142e-06	50880	Scly
ENSMUSG00000060044.9	366.384	0.583932	0.0984806	5.92942	3.04013050485789e-09	6.60862593703066e-08	327766	Tmem26
ENSMUSG00000022456.19	618.41	0.581723	0.088824	6.54916	5.78620987850414e-11	1.60278999360268e-09	24050	Septin3
ENSMUSG00000025592.18	152.149	0.581411	0.150468	3.86401	0.00011154	0.00100036	93837	Dach2
ENSMUSG00000026494.13	445.878	0.580047	0.0920074	6.30435	2.89397786645656e-10	7.36401879633546e-09	269152	Kif26b
ENSMUSG00000058070.15	1975.62	-0.581408	0.0661242	-8.79267	1.46050589047496e-18	7.68538051104298e-17	68519	Eml1
ENSMUSG00000027335.10	79.2653	-0.582761	0.191608	-3.04142	0.00235463	0.0136105	11550	Adra1d
ENSMUSG00000046207.15	109.673	-0.583003	0.17188	-3.39192	0.000694043	0.00487901	104709	Pik3r6
ENSMUSG00000035547.15	308.276	-0.583179	0.109946	-5.30423	1.13148313850036e-07	1.90454615238259e-06	12337	Capn5
ENSMUSG00000001025.9	128.951	-0.583273	0.181349	-3.2163	0.00129853	0.00829632	20200	S100a6
ENSMUSG00000030560.18	1136.58	-0.583415	0.0637831	-9.14685	5.86187652548816e-20	3.41789803403343e-18	13032	Ctsc
ENSMUSG00000055805.16	101.474	-0.583466	0.166408	-3.50624	0.000454488	0.00339457	57778	Fmnl1
ENSMUSG00000026688.6	178.387	-0.584054	0.137346	-4.25242	2.1146924432875e-05	0.000225179	66447	Mgst3
ENSMUSG00000086390.9	153.702	-0.585343	0.133981	-4.36886	1.24895334575526e-05	0.00014093	69771	1810019D21Rik
ENSMUSG00000041577.6	458.248	-0.585407	0.215647	-2.71465	0.00663453	0.031766	116847	Prelp
ENSMUSG00000035934.17	339.041	-0.585626	0.0928528	-6.30704	2.8442647595427e-10	7.24886285112293e-09	208076	Pknox2
ENSMUSG00000000530.17	1491.86	-0.588681	0.0650224	-9.05352	1.38436616730273e-19	7.87055730081905e-18	11482	Acvrl1
ENSMUSG00000008668.16	10337.8	-0.589464	0.0486877	-12.107	9.69261550015189e-34	1.07946526049637e-31	20084	Rps18
ENSMUSG00000016503.19	207.748	-0.589712	0.117856	-5.00366	5.6251962376217e-07	8.39905333551229e-06	66596	Gtf3a
ENSMUSG00000033170.15	563.029	-0.590628	0.0947743	-6.23194	4.60693154405022e-10	1.14364438024819e-08	105844	Card10
ENSMUSG00000020601.9	570.227	-0.59109	0.123497	-4.78629	1.69892962554689e-06	2.29059665931944e-05	217410	Trib2
ENSMUSG00000057967.13	137.593	-0.592161	0.156351	-3.78738	0.000152243	0.00129946	14172	Fgf18
ENSMUSG00000033207.8	119.179	-0.592385	0.171134	-3.46153	0.000537107	0.00392335	71738	Mamdc2
ENSMUSG00000037709.14	331.667	-0.593274	0.107789	-5.50402	3.71225357684502e-08	6.7068047955e-07	58909	Fam13a
ENSMUSG00000024479.4	2252.83	-0.593604	0.0560319	-10.594	3.17560623221294e-26	2.70342185004096e-24	105853	Mal2
ENSMUSG00000021866.16	448.667	-0.593668	0.101843	-5.82926	5.56730598856716e-09	1.16056917146285e-07	11744	Anxa11
ENSMUSG00000033998.10	345.101	-0.593918	0.0975433	-6.08877	1.13783580943991e-09	2.64681119620786e-08	16525	Kcnk1
ENSMUSG00000041351.17	151.323	-0.593993	0.179761	-3.30435	0.000951972	0.00637261	110351	Rap1gap
ENSMUSG00000030074.10	351.735	-0.594028	0.107567	-5.52241	3.3437508686147e-08	6.10892012625563e-07	232313	Gxylt2
ENSMUSG00000039774.13	82.9956	-0.595476	0.181823	-3.27503	0.00105649	0.00696615	230145	Galnt12
ENSMUSG00000064262.8	156.527	-0.596155	0.163978	-3.63559	0.00027735	0.00221065	243374	Gimap8
ENSMUSG00000039883.6	634.108	-0.596332	0.0784826	-7.59827	3.00110304235414e-14	1.14013867917473e-12	74511	Lrrc17
ENSMUSG00000032473.14	2093.42	-0.597121	0.0825506	-7.2334	4.71041160732923e-13	1.62960197308879e-11	56492	Cldn18
ENSMUSG00000067199.5	72.1113	-0.597259	0.204456	-2.92121	0.00348672	0.0188261	14296	Frat1
ENSMUSG00000062995.13	336.742	-0.597508	0.108981	-5.4827	4.18887078628621e-08	7.52608165580264e-07	15893	Ica1
ENSMUSG00000026826.14	202.845	-0.598491	0.128222	-4.66761	3.04717181979659e-06	3.89214562371505e-05	18227	Nr4a2
ENSMUSG00000042099.17	509.49	-0.599019	0.0894396	-6.69747	2.12063419588047e-11	6.09213993374849e-10	80880	Kank3
ENSMUSG00000041361.14	583.013	-0.600003	0.078166	-7.67602	1.64112681743538e-14	6.39921392122287e-13	102371	Myzap
ENSMUSG00000060032.7	172.106	-0.601556	0.162644	-3.69862	0.000216778	0.00178021	232440	H2aj
ENSMUSG00000040693.8	116.444	-0.601803	0.181872	-3.30894	0.000936496	0.00628454	227394	Slco4c1
ENSMUSG00000097099.4	107.87	-0.602015	0.176298	-3.41476	0.00063839	0.00456474	100038755	Gm9917
ENSMUSG00000072066.8	214.513	-0.60267	0.137104	-4.39571	1.10410970049821e-05	0.000125632	211378	Zfp1008
ENSMUSG00000056737.15	253.471	-0.602821	0.114462	-5.26656	1.39006347444475e-07	2.31345261970027e-06	12332	Capg
ENSMUSG00000036412.6	191.951	-0.603502	0.131522	-4.58859	4.46250020741939e-06	5.54243615335316e-05	545260	Arsi
ENSMUSG00000026956.16	159.929	-0.60368	0.14202	-4.25067	2.13134899529318e-05	0.000226656	227620	Uap1l1
ENSMUSG00000037325.11	317.402	-0.604845	0.110181	-5.48955	4.02960956935631e-08	7.24794818559e-07	71492	Bbs7
ENSMUSG00000031748.17	175.467	-0.607412	0.137807	-4.4077	1.04475026726983e-05	0.000119631	14681	Gnao1
ENSMUSG00000022863.16	255.241	-0.607822	0.121536	-5.00117	5.69837315311088e-07	8.49271745825691e-06	12228	Btg3
ENSMUSG00000032578.8	62.9169	-0.607945	0.218125	-2.78713	0.00531766	0.0264258	12700	Cish
ENSMUSG00000040183.14	198.396	-0.608012	0.145959	-4.16564	3.10478723210519e-05	0.000316513	140577	Ankrd6
ENSMUSG00000039936.19	210.296	-0.60846	0.127818	-4.76038	1.93232001678424e-06	2.56905343196335e-05	18707	Pik3cd
ENSMUSG00000044501.18	170.464	-0.609208	0.197815	-3.07968	0.00207222	0.0122525	224598	Zfp758
ENSMUSG00000000126.12	64.9863	-0.609712	0.206777	-2.94865	0.00319167	0.0175504	216795	Wnt9a
ENSMUSG00000026430.17	97.6654	-0.609964	0.191161	-3.19084	0.00141862	0.00895449	54354	Rassf5
ENSMUSG00000034586.15	199.982	-0.611984	0.135484	-4.51701	6.27203731133243e-06	7.52089429810216e-05	217310	Hid1
ENSMUSG00000020241.14	13830.5	-0.612158	0.134577	-4.54874	5.39677236984286e-06	6.58795185688025e-05	12834	Col6a2
ENSMUSG00000028641.17	1581.24	-0.612243	0.0596689	-10.2607	1.05956026830839e-24	8.52893562509622e-23	56401	P3h1
ENSMUSG00000028977.18	360.817	-0.612254	0.102809	-5.95528	2.59630057840604e-09	5.73584883218508e-08	69743	Casz1
ENSMUSG00000030110.14	286.916	-0.61242	0.120249	-5.09291	3.52605402108418e-07	5.47599220466368e-06	19713	Ret
ENSMUSG00000024747.4	2823.83	-0.613758	0.0545507	-11.2512	2.28578829917767e-29	2.19922590204905e-27	26358	Aldh1a7
ENSMUSG00000061119.8	1313.12	-0.61396	0.0698549	-8.78907	1.50799853184134e-18	7.90969552507749e-17	72461	Prcp
ENSMUSG00000019929.17	1568.68	-0.614321	0.0604568	-10.1613	2.95037518199412e-24	2.31754108498668e-22	13179	Dcn
ENSMUSG00000025355.8	60.705	-0.615018	0.217336	-2.82981	0.00465761	0.023763	58223	Mmp19
ENSMUSG00000003534.18	1716.26	-0.616784	0.0856668	-7.19981	6.02959549954942e-13	2.0510716071689e-11	12305	Ddr1
ENSMUSG00000018672.16	727.639	-0.617636	0.0884011	-6.98675	2.81332822991867e-12	8.83102645144355e-11	56358	Copz2
ENSMUSG00000048373.9	57.026	-0.617872	0.229841	-2.68825	0.00718268	0.0337935	14181	Fgfbp1
ENSMUSG00000028364.16	2032.41	-0.618258	0.149588	-4.13308	3.5793795914546e-05	0.00035993	21923	Tnc
ENSMUSG00000027375.15	67.3699	-0.620378	0.212794	-2.91539	0.00355243	0.0191077	17153	Mal
ENSMUSG00000026429.10	218.78	-0.621123	0.12435	-4.99497	5.88463928930218e-07	8.74713082127551e-06	67196	Ube2t
ENSMUSG00000033705.18	1457.54	-0.621697	0.0921513	-6.74648	1.51473452995836e-11	4.40600777408282e-10	668880	Stard9
ENSMUSG00000050271.13	2583.24	-0.622484	0.0747738	-8.32489	8.44056335777836e-17	3.9551458270166e-15	244418	Prag1
ENSMUSG00000001794.14	3798.13	-0.622918	0.0562575	-11.0726	1.70352958325888e-28	1.59191902435572e-26	12336	Capns1
ENSMUSG00000031375.19	6568.25	-0.623155	0.0655632	-9.50465	2.00721784549478e-21	1.3054944867098e-19	12111	Bgn
ENSMUSG00000076441.10	115.121	-0.623482	0.166221	-3.75093	0.000176178	0.00147845	11898	Ass1
ENSMUSG00000021379.3	354.888	-0.624307	0.105397	-5.92338	3.15391750446172e-09	6.8285883651861e-08	15904	Id4
ENSMUSG00000034040.18	81.6021	-0.624347	0.187741	-3.32557	0.000882382	0.00597067	212996	Galnt17
ENSMUSG00000069516.9	417.551	-0.625279	0.129287	-4.83638	1.322281999403e-06	1.8282572542766e-05	17105	Lyz2
ENSMUSG00000062054.8	312.86	-0.625638	0.103801	-6.02731	1.66711148291753e-09	3.81255031114474e-08	67732	Iah1
ENSMUSG00000047632.12	119.268	-0.625737	0.221967	-2.81905	0.00481655	0.0243827	72514	Fgfbp3
ENSMUSG00000037621.9	351.432	-0.626164	0.11062	-5.66049	1.50942588517463e-08	2.90109514100939e-07	71093	Atoh8
ENSMUSG00000002885.15	709.501	-0.626371	0.0767883	-8.15713	3.43090919651299e-16	1.54533472396956e-14	26364	Adgre5
ENSMUSG00000029503.17	150.632	-0.627115	0.149396	-4.19766	2.69692701335457e-05	0.00027949	231602	P2rx2
ENSMUSG00000047040.10	197.858	-0.627886	0.129878	-4.83444	1.33522200133173e-06	1.84458026692047e-05	217138	Prr15l
ENSMUSG00000001930.18	735.271	-0.628502	0.119218	-5.27185	1.35052708903494e-07	2.25226363771366e-06	22371	Vwf
ENSMUSG00000062729.13	589.679	-0.629778	0.0818926	-7.69029	1.46797669273425e-14	5.76553164827511e-13	19044	Ppox
ENSMUSG00000028862.7	59.903	-0.631089	0.232023	-2.71995	0.00652926	0.0313821	53608	Map3k6
ENSMUSG00000046410.11	134.442	-0.631841	0.152891	-4.13262	3.58645582625056e-05	0.000360196	52150	Kcnk6
ENSMUSG00000035704.18	496.353	-0.631866	0.0907301	-6.96424	3.30184565760622e-12	1.02458035100529e-10	381903	Alg8
ENSMUSG00000030303.16	151.654	-0.632905	0.159342	-3.97199	7.12745583901233e-05	0.000667968	330450	Far2
ENSMUSG00000024589.19	658.313	-0.632908	0.0823582	-7.68482	1.53211249091639e-14	5.9884973803607e-13	83814	Nedd4l
ENSMUSG00000042918.18	80.21	-0.634111	0.226381	-2.80107	0.00509328	0.0254899	74490	Mamstr
ENSMUSG00000020251.15	48.6791	-0.634328	0.231753	-2.73708	0.00619864	0.029997	74782	Glt8d2
ENSMUSG00000021373.17	180.733	-0.634375	0.131646	-4.8188	1.44421827572431e-06	1.98671651127557e-05	67252	Cap2
ENSMUSG00000045954.8	2698.16	-0.635151	0.0693074	-9.16426	4.98891217337512e-20	2.94980770687562e-18	20324	Cavin2
ENSMUSG00000037336.15	55.7187	-0.63516	0.240758	-2.63817	0.00833546	0.0382326	432628	Mfsd2b
ENSMUSG00000022057.9	139.769	-0.635612	0.162046	-3.92241	8.76672545977125e-05	0.000802151	58860	Adamdec1
ENSMUSG00000030917.14	287.428	-0.635615	0.114799	-5.53677	3.08094273909058e-08	5.67626696493326e-07	233806	Ldaf1
ENSMUSG00000047875.7	220.389	-0.636243	0.119003	-5.34645	8.96942852963128e-08	1.52875165505036e-06	269604	Gpr157
ENSMUSG00000033595.8	1006.29	-0.636541	0.0994775	-6.39885	1.56554606575598e-10	4.10577081116004e-09	213469	Lgi3
ENSMUSG00000031391.19	81.1258	-0.636556	0.190136	-3.34789	0.00081428	0.00558187	16728	L1cam
ENSMUSG00000021592.19	237.875	-0.636562	0.127656	-4.98653	6.14743905373897e-07	9.12019699030983e-06	77041	Arsk
ENSMUSG00000054072.13	1218.09	-0.637929	0.0641711	-9.94106	2.75862564671072e-23	1.9760023354853e-21	60440	Iigp1
ENSMUSG00000036264.10	170.514	-0.638658	0.151554	-4.21406	2.50823624000819e-05	0.000261939	320027	Fstl4
ENSMUSG00000006362.17	363.212	-0.641666	0.127605	-5.02852	4.94281298862591e-07	7.48325318389733e-06	12398	Cbfa2t3
ENSMUSG00000032872.17	726.045	-0.641705	0.0738542	-8.68881	3.66269371664978e-18	1.86110624477267e-16	266690	Cyb5r4
ENSMUSG00000043300.3	366.453	-0.642437	0.105781	-6.07327	1.25333020994186e-09	2.89476551330323e-08	26879	B3galnt1
ENSMUSG00000047821.17	448.351	-0.642481	0.104809	-6.13	8.78765603309141e-10	2.08899542541033e-08	94092	Trim16
ENSMUSG00000031255.15	197.295	-0.643929	0.141761	-4.54236	5.56285659429703e-06	6.78560001674941e-05	27359	Sytl4
ENSMUSG00000030844.12	173.472	-0.646103	0.15368	-4.2042	2.62003883246139e-05	0.000272565	67865	Rgs10
ENSMUSG00000030739.20	1155.89	-0.647248	0.207773	-3.11518	0.00183835	0.0111204	71960	Myh14
ENSMUSG00000000266.12	644.81	-0.647411	0.0906496	-7.14191	9.20450159414366e-13	3.05439175348522e-11	23947	Mid2
ENSMUSG00000030220.14	429.721	-0.647745	0.107974	-5.9991	1.98416685546744e-09	4.46231716042884e-08	11857	Arhgdib
ENSMUSG00000044338.10	4252.56	-0.648736	0.064925	-9.99207	1.65090490631216e-23	1.2201688080289e-21	23796	Aplnr
ENSMUSG00000021508.12	150.079	-0.649503	0.152264	-4.26564	1.99330192387074e-05	0.000214359	57266	Cxcl14
ENSMUSG00000037379.8	163.881	-0.649606	0.174441	-3.72393	0.000196145	0.00162886	100689	Spon2
ENSMUSG00000087153.9	67.7158	-0.650769	0.196543	-3.31108	0.000929351	0.0062469	624198	Gm6483
ENSMUSG00000030707.16	294.316	-0.651723	0.137082	-4.75425	1.9918013616203e-06	2.64165498694503e-05	12721	Coro1a
ENSMUSG00000028024.15	2362.78	-0.652561	0.0755983	-8.63196	6.03113424477894e-18	2.96272636918748e-16	13809	Enpep
ENSMUSG00000051397.6	105.355	-0.653116	0.185681	-3.51741	0.000435783	0.0032729	56753	Tacstd2
ENSMUSG00000041439.16	219.15	-0.653139	0.120654	-5.41332	6.18675197713703e-08	1.07936252304987e-06	98682	Mfsd6
ENSMUSG00000004609.12	54.8855	-0.654004	0.218356	-2.99513	0.00274332	0.0154776	12489	Cd33
ENSMUSG00000032826.20	788.819	-0.654879	0.0798885	-8.19742	2.45599681383612e-16	1.12175584811728e-14	109676	Ank2
ENSMUSG00000031613.10	125.641	-0.656369	0.162626	-4.03607	5.4354268975792e-05	0.000523268	15446	Hpgd
ENSMUSG00000026202.14	203.746	-0.656697	0.145175	-4.52348	6.08309896594425e-06	7.3267547545373e-05	22145	Tuba4a
ENSMUSG00000037736.21	1968.11	-0.656797	0.0523037	-12.5574	3.62131401024031e-36	4.39422132884384e-34	77569	Limch1
ENSMUSG00000024776.19	133.658	-0.658536	0.149667	-4.40001	1.08247923981929e-05	0.00012343	76630	Stambpl1
ENSMUSG00000031558.16	2312.1	-0.658663	0.0627342	-10.4993	8.70588449120651e-26	7.33459491331699e-24	20563	Slit2
ENSMUSG00000026315.14	67.1231	-0.659469	0.215164	-3.06496	0.002177	0.0127514	20725	Serpinb8
ENSMUSG00000059901.13	199.379	-0.660702	0.154092	-4.28771	1.80523510299241e-05	0.000195427	237360	Adamts14
ENSMUSG00000001119.8	9965.05	-0.661346	0.0911225	-7.25777	3.93534797568926e-13	1.38204661090081e-11	12833	Col6a1
ENSMUSG00000015053.15	234.957	-0.6618	0.128905	-5.13403	2.83609439272476e-07	4.48588471067166e-06	14461	Gata2
ENSMUSG00000026483.14	301.7	-0.662434	0.120929	-5.4779	4.30409467960767e-08	7.69061313081547e-07	63913	Niban1
ENSMUSG00000033540.19	214.603	-0.662798	0.127172	-5.21183	1.86987512472112e-07	3.04041695279654e-06	15932	Idua
ENSMUSG00000050010.9	231.359	-0.663182	0.144387	-4.59309	4.36729872994654e-06	5.43738723958122e-05	330096	Shisa3
ENSMUSG00000027376.16	63.9822	-0.663219	0.231559	-2.86415	0.00418129	0.0218259	192212	Prom2
ENSMUSG00000057722.18	378.347	-0.663494	0.100489	-6.60266	4.03854218860649e-11	1.14401909384567e-09	16847	Lepr
ENSMUSG00000037573.6	330.04	-0.663553	0.111738	-5.93846	2.87710199407362e-09	6.29632280264293e-08	22057	Tob1
ENSMUSG00000097328.8	45.2506	-0.664108	0.249941	-2.65706	0.00788248	0.0364739	21944	Tnfsf12
ENSMUSG00000027236.9	1216.04	-0.664599	0.0831276	-7.99493	1.29645356538374e-15	5.57680819395228e-14	78655	Eif3j1
ENSMUSG00000028841.15	125.842	-0.665262	0.160701	-4.13975	3.47678026797564e-05	0.000351133	194231	Cnksr1
ENSMUSG00000033491.15	1299.44	-0.666085	0.0614833	-10.8336	2.38612333243228e-27	2.14355609863806e-25	244954	Prss35
ENSMUSG00000027111.17	2931.9	-0.666121	0.0621607	-10.7161	8.5523507889907e-27	7.51682290967507e-25	16403	Itga6
ENSMUSG00000021786.14	153.228	-0.666139	0.15099	-4.41179	1.02518111778449e-05	0.000117805	71147	Oxsm
ENSMUSG00000027750.17	1226.86	-0.666156	0.0933167	-7.13865	9.42511685858956e-13	3.12123014502375e-11	50706	Postn
ENSMUSG00000000058.7	637.509	-0.666343	0.0741593	-8.98529	2.58047554301281e-19	1.42716096358463e-17	12390	Cav2
ENSMUSG00000060739.9	1631.29	-0.666816	0.0713806	-9.34169	9.48040817281846e-21	5.87419119651683e-19	59050	Nsa2
ENSMUSG00000028785.14	44.1731	-0.667369	0.254419	-2.62311	0.00871319	0.0396187	15444	Hpca
ENSMUSG00000010358.14	49.8198	-0.668452	0.238898	-2.79806	0.00514106	0.0256895	70110	Ifi35
ENSMUSG00000031824.16	295.552	-0.668564	0.120468	-5.54972	2.86134882587899e-08	5.30507775470837e-07	234797	6430548M08Rik
ENSMUSG00000021536.8	1028.9	-0.669836	0.0771963	-8.67706	4.06140917396942e-18	2.05088550213487e-16	210044	Adcy2
ENSMUSG00000022490.8	63.1547	-0.67036	0.21536	-3.11274	0.00185358	0.0111834	58200	Ppp1r1a
ENSMUSG00000023092.17	3529.37	-0.671835	0.0496662	-13.527	1.08339383712222e-41	1.69384459534685e-39	14199	Fhl1
ENSMUSG00000021113.6	412.182	-0.672026	0.104402	-6.43689	1.21947391377193e-10	3.23997481011955e-09	75627	Snapc1
ENSMUSG00000033082.11	277.084	-0.673024	0.123858	-5.43382	5.5160135407182e-08	9.69625731590031e-07	243653	Clec1a
ENSMUSG00000022587.16	786.647	-0.674156	0.0706241	-9.54569	1.35208872445568e-21	8.93697669091439e-20	17069	Ly6e
ENSMUSG00000000216.9	181.629	-0.674185	0.149082	-4.52224	6.11899222624372e-06	7.36453098436143e-05	20278	Scnn1g
ENSMUSG00000000305.13	307.382	-0.674377	0.1585	-4.25475	2.092870711399e-05	0.000223441	12561	Cdh4
ENSMUSG00000031952.6	82.8431	-0.679254	0.220789	-3.07649	0.00209453	0.0123574	56773	Chst5
ENSMUSG00000071713.7	66.1726	-0.679907	0.234724	-2.89663	0.00377198	0.0200892	12983	Csf2rb
ENSMUSG00000021994.16	894.379	-0.680267	0.0797633	-8.52858	1.48159637834535e-17	7.14859261480577e-16	22418	Wnt5a
ENSMUSG00000002108.11	193.629	-0.680426	0.135404	-5.02515	5.03048668736493e-07	7.58772852843727e-06	22259	Nr1h3
ENSMUSG00000095115.3	1752.78	-0.680568	0.0762871	-8.92113	4.61539521282556e-19	2.50991057393123e-17	319622	Itpripl2
ENSMUSG00000020218.12	114.279	-0.680846	0.170405	-3.99547	6.45668518728913e-05	0.000610382	24117	Wif1
ENSMUSG00000027472.15	554.063	-0.680939	0.0880603	-7.73265	1.05328417714925e-14	4.18738403922905e-13	68559	Pdrg1
ENSMUSG00000027188.9	259.865	-0.682809	0.116131	-5.87966	4.11117505043509e-09	8.78419268332122e-08	210622	Pamr1
ENSMUSG00000054252.19	1729.45	-0.68419	0.0652088	-10.4923	9.37185527520707e-26	7.85496735952923e-24	14184	Fgfr3
ENSMUSG00000022177.10	568.525	-0.68495	0.0933397	-7.33824	2.16416291594499e-13	7.76805496981579e-12	219072	Haus4
ENSMUSG00000040412.18	212.426	-0.685661	0.146302	-4.68662	2.77760553145681e-06	3.58159127212433e-05	229722	Elapor1
ENSMUSG00000119994.1	50.3663	-0.685947	0.236493	-2.9005	0.0037257	0.0198753	654440	A430046D13Rik
ENSMUSG00000034382.15	522.803	-0.686646	0.117516	-5.84301	5.12652956091318e-09	1.07975868731151e-07	224833	AI661453
ENSMUSG00000000402.3	740.973	-0.686781	0.085112	-8.06915	7.07904204492054e-16	3.1193827547536e-14	54156	Egfl6
ENSMUSG00000043243.16	62.2331	-0.687149	0.232395	-2.95681	0.00310838	0.0171679	100037278	Niban3
ENSMUSG00000022661.15	549.842	-0.688192	0.087963	-7.82364	5.13160691792376e-15	2.11776468237158e-13	17470	Cd200
ENSMUSG00000038393.15	1149.62	-0.690097	0.112802	-6.11775	9.49034036577437e-10	2.23966523000713e-08	56338	Txnip
ENSMUSG00000045636.17	2294.21	-0.691174	0.0595423	-11.6081	3.7475138273489e-31	3.71552285565202e-29	102103	Mtus1
ENSMUSG00000026946.10	111.857	-0.692534	0.166871	-4.15011	3.32316850298286e-05	0.000336665	64685	Nmi
ENSMUSG00000028980.15	1651.25	-0.69266	0.0735847	-9.41309	4.81758799568717e-21	3.0480148175048e-19	100198	H6pd
ENSMUSG00000048200.13	155.25	-0.692731	0.193047	-3.5884	0.000332715	0.00259345	213573	Cracr2b
ENSMUSG00000054383.3	45.1002	-0.693137	0.243162	-2.85052	0.00436485	0.0226099	70481	Pnma1
ENSMUSG00000053550.14	134.317	-0.695234	0.158849	-4.37669	1.20497615871979e-05	0.000136631	232813	Shisa7
ENSMUSG00000022193.8	758.08	-0.695517	0.0995334	-6.98777	2.79286519150847e-12	8.80077287091624e-11	19173	Psmb5
ENSMUSG00000055421.9	63.8371	-0.695698	0.222471	-3.12714	0.00176517	0.0107497	211712	Pcdh9
ENSMUSG00000024921.18	1927.53	-0.696601	0.0590706	-11.7927	4.25730102884849e-32	4.43741761083824e-30	67155	Smarca2
ENSMUSG00000034127.16	400.536	-0.697038	0.109775	-6.34972	2.15711577517846e-10	5.54979470006356e-09	216350	Tspan8
ENSMUSG00000033016.17	366.582	-0.697341	0.0927619	-7.51754	5.5816662184719e-14	2.09602523585111e-12	18018	Nfatc1
ENSMUSG00000089857.10	168.283	-0.699277	0.13058	-5.35514	8.54888642042265e-08	1.46320940206392e-06	382019	Zfp882
ENSMUSG00000039431.17	174.156	-0.69966	0.144248	-4.85041	1.23208615041975e-06	1.7122838295577e-05	54384	Mtmr7
ENSMUSG00000038296.15	360.444	-0.70007	0.109639	-6.38525	1.71119506080062e-10	4.47331699173924e-09	233733	Galnt18
ENSMUSG00000056724.16	392.102	-0.700751	0.0933845	-7.50394	6.19293464828229e-14	2.32021007790484e-12	235627	Nbeal2
ENSMUSG00000021186.10	1110.18	-0.70119	0.0829226	-8.45595	2.7682259473284e-17	1.30846959021976e-15	23876	Fbln5
ENSMUSG00000021094.11	139.436	-0.701191	0.15922	-4.40391	1.06316519790385e-05	0.000121336	66375	Dhrs7
ENSMUSG00000040950.14	55.8248	-0.701782	0.219658	-3.19488	0.0013989	0.00885749	216864	Mgl2
ENSMUSG00000042312.11	81.6618	-0.703238	0.180461	-3.89689	9.74353009455223e-05	0.000885577	20196	S100a13
ENSMUSG00000038642.11	143.83	-0.704358	0.140487	-5.01368	5.33981019546897e-07	7.9949644363099e-06	13040	Ctss
ENSMUSG00000005087.18	966.575	-0.705192	0.0716646	-9.84017	7.55855735976226e-23	5.29750614955752e-21	12505	Cd44
ENSMUSG00000022103.11	751.819	-0.705262	0.0961777	-7.33291	2.2521477060141e-13	8.04833443951414e-12	14586	Gfra2
ENSMUSG00000040653.7	415.932	-0.705373	0.12249	-5.75861	8.48108095013246e-09	1.7130729968839e-07	76142	Ppp1r14c
ENSMUSG00000034917.9	359.059	-0.705541	0.122111	-5.77785	7.56605704827204e-09	1.53588124350691e-07	27375	Tjp3
ENSMUSG00000028488.16	101.376	-0.706279	0.168088	-4.20183	2.64762921597952e-05	0.000275083	20404	Sh3gl2
ENSMUSG00000030752.9	300.516	-0.708018	0.106241	-6.6643	2.65936060744511e-11	7.59950851969377e-10	77035	Kdm8
ENSMUSG00000024065.9	502.642	-0.70868	0.0901016	-7.86534	3.68102763345696e-15	1.52687523775536e-13	57440	Ehd3
ENSMUSG00000015656.18	32607	-0.708917	0.0810369	-8.74807	2.17029029596678e-18	1.13105513501345e-16	15481	Hspa8
ENSMUSG00000003190.13	421.664	-0.710161	0.0965259	-7.35721	1.87798235988331e-13	6.77073019328218e-12	75736	Bcl2l12
ENSMUSG00000074852.5	497.791	-0.710238	0.0977627	-7.26493	3.7324408058858e-13	1.31647478316059e-11	545291	Hpse2
ENSMUSG00000024511.16	210.817	-0.711099	0.123709	-5.74814	9.02300338320565e-09	1.80905098657119e-07	80718	Rab27b
ENSMUSG00000042417.6	70.7173	-0.711321	0.236677	-3.00545	0.00265185	0.015045	218630	Ccno
ENSMUSG00000021187.15	55.6849	-0.712605	0.247844	-2.87522	0.00403751	0.0212528	74413	Tc2n
ENSMUSG00000053166.15	73.634	-0.713818	0.205282	-3.47726	0.000506575	0.00373556	104010	Cdh22
ENSMUSG00000054863.10	71.0737	-0.714922	0.207141	-3.45137	0.000557743	0.00405949	106014	Tafa5
ENSMUSG00000056895.5	66.7976	-0.717866	0.199977	-3.58975	0.000331001	0.00258289	78303	H2bc27
ENSMUSG00000042116.4	254.531	-0.71818	0.142475	-5.04073	4.63758672678906e-07	7.06721276266075e-06	246228	Vwa1
ENSMUSG00000033107.7	83.6128	-0.718455	0.182345	-3.9401	8.14492049147089e-05	0.000752907	67664	Rnf125
ENSMUSG00000024805.17	222.387	-0.718475	0.139249	-5.15964	2.47420400250315e-07	3.95580698925282e-06	76073	Pcgf5
ENSMUSG00000022941.9	255.5	-0.718998	0.125962	-5.70805	1.14278875940982e-08	2.24960595980674e-07	170765	Ripply3
ENSMUSG00000045658.17	64.92	-0.719121	0.222437	-3.23292	0.00122532	0.00791883	98496	Pid1
ENSMUSG00000034413.15	280.545	-0.719178	0.117861	-6.10191	1.04807346925785e-09	2.45557271039375e-08	240055	Neurl1b
ENSMUSG00000020607.8	73.1621	-0.720696	0.237905	-3.02934	0.00245089	0.0140768	105005	Lratd1
ENSMUSG00000020656.17	63.8953	-0.721447	0.213606	-3.37748	0.000731546	0.00510293	195733	Grhl1
ENSMUSG00000087516.9	456.106	-0.721854	0.101732	-7.09566	1.28740177803859e-12	4.19502062342835e-11	100039542	Tbx3os1
ENSMUSG00000025915.15	325.031	-0.722208	0.102659	-7.03503	1.99211107026418e-12	6.35131882401873e-11	170755	Sgk3
ENSMUSG00000022018.8	419.532	-0.722559	0.0970035	-7.44879	9.42033861455646e-14	3.48917325450315e-12	66214	Rgcc
ENSMUSG00000020057.3	760.376	-0.722863	0.101109	-7.14931	8.72126443415281e-13	2.91186364885677e-11	71712	Dram1
ENSMUSG00000046152.17	626.617	-0.722902	0.0820879	-8.80643	1.29194369130652e-18	6.84267244972118e-17	171167	Fut10
ENSMUSG00000028373.17	276.031	-0.722951	0.121887	-5.93132	3.0050344552657e-09	6.54984721750942e-08	56079	Astn2
ENSMUSG00000006289.15	896.598	-0.724762	0.0763885	-9.48784	2.3587653821059e-21	1.52802888896581e-19	66246	Osgep
ENSMUSG00000042436.13	6981.87	-0.726985	0.0778235	-9.34146	9.50130556386178e-21	5.87419119651683e-19	76293	Mfap4
ENSMUSG00000045664.6	213.43	-0.728849	0.127243	-5.72799	1.01626424920357e-08	2.02010473007946e-07	104252	Cdc42ep2
ENSMUSG00000059326.8	356.882	-0.730922	0.141181	-5.1772	2.25235531167755e-07	3.62966277184112e-06	12982	Csf2ra
ENSMUSG00000038192.6	57.6891	-0.732161	0.218808	-3.34613	0.000819476	0.00561275	12622	Cer1
ENSMUSG00000029335.6	801.471	-0.732303	0.0993477	-7.37111	1.69214624338739e-13	6.14158435658012e-12	110075	Bmp3
ENSMUSG00000068263.12	63.3386	-0.732654	0.241471	-3.03414	0.00241226	0.0138893	58229	Efcc1
ENSMUSG00000035184.16	130.29	-0.732981	0.145856	-5.02536	5.024922473818e-07	7.58637320559709e-06	629059	Fam124a
ENSMUSG00000085492.9	65.52	-0.733151	0.204747	-3.58077	0.00034258	0.00265381	68789	Trmt61b
ENSMUSG00000042784.10	464.369	-0.733775	0.13578	-5.40414	6.51185131969572e-08	1.13243532040912e-06	17829	Muc1
ENSMUSG00000078588.11	117.962	-0.735037	0.155447	-4.72854	2.26145292233102e-06	2.96303179025805e-05	381546	Ccdc24
ENSMUSG00000022265.8	563.035	-0.735146	0.0964273	-7.62384	2.46240167947551e-14	9.52082754130974e-13	11732	Ank
ENSMUSG00000071256.5	402.218	-0.735304	0.0963304	-7.63315	2.29091961738516e-14	8.89029904025842e-13	449521	Zfp213
ENSMUSG00000078202.4	70.4954	-0.735609	0.205953	-3.57174	0.000354624	0.0027361	67122	Nrarp
ENSMUSG00000090266.11	234.6	-0.736217	0.146232	-5.03457	4.78912610341044e-07	7.27768134966857e-06	74319	Mettl23
ENSMUSG00000037347.8	107.723	-0.736581	0.168541	-4.37035	1.24049772426054e-05	0.000140268	60322	Chst7
ENSMUSG00000052485.8	115.836	-0.737173	0.161124	-4.5752	4.75765047369971e-06	5.86500354073974e-05	380863	Tmem171
ENSMUSG00000050931.8	110.326	-0.737889	0.180354	-4.09133	4.28901811195213e-05	0.000423176	74442	Sgms2
ENSMUSG00000031591.15	1788.5	-0.738258	0.0601207	-12.2796	1.16572535354683e-34	1.36364706824974e-32	11886	Asah1
ENSMUSG00000010080.16	370.007	-0.73847	0.118972	-6.20708	5.39784367235106e-10	1.31665149368283e-08	71889	Epn3
ENSMUSG00000040102.11	739.311	-0.739034	0.0754056	-9.80077	1.1172748602654e-22	7.73059116081508e-21	232539	Klhl42
ENSMUSG00000030703.9	51.976	-0.740338	0.239849	-3.08668	0.00202403	0.0120156	68616	Gdpd3
ENSMUSG00000015950.14	117.401	-0.741096	0.163676	-4.52784	5.9590206092221e-06	7.18795809391331e-05	17969	Ncf1
ENSMUSG00000028439.15	122.18	-0.743749	0.151178	-4.91968	8.66840634801728e-07	1.24151227335599e-05	71901	Fam219a
ENSMUSG00000046080.18	38.7482	-0.745837	0.285769	-2.60993	0.00905599	0.0409143	232414	Clec9a
ENSMUSG00000001506.11	49755.2	-0.746055	0.0879397	-8.48372	2.18108742966736e-17	1.03697314638571e-15	12842	Col1a1
ENSMUSG00000036192.16	59.6768	-0.746565	0.220031	-3.393	0.000691321	0.00486198	225998	Rorb
ENSMUSG00000036138.17	1123.48	-0.74719	0.0642397	-11.6313	2.85757229177064e-31	2.86815589285128e-29	113868	Acaa1a
ENSMUSG00000016995.18	595.239	-0.747478	0.111545	-6.70117	2.06761957043381e-11	5.950352958452e-10	17183	Matn4
ENSMUSG00000040613.15	58.1694	-0.747504	0.22519	-3.31943	0.000902002	0.00609076	11810	Apobec1
ENSMUSG00000049871.15	78.344	-0.748367	0.192809	-3.8814	0.000103857	0.000938913	268857	Nlrc3
ENSMUSG00000044258.11	63.8393	-0.748383	0.205743	-3.63746	0.000275344	0.00219573	13024	Ctla2a
ENSMUSG00000029070.10	1566.45	-0.74852	0.0794383	-9.42266	4.3981927717055e-21	2.79353962765357e-19	74761	Mxra8
ENSMUSG00000001604.15	108.734	-0.753664	0.186569	-4.0396	5.35415412889442e-05	0.00051575	21401	Tcea3
ENSMUSG00000073755.5	173.814	-0.753888	0.144728	-5.20899	1.8987118668648e-07	3.08114320910395e-06	230757	5730409E04Rik
ENSMUSG00000028463.15	55.7539	-0.754328	0.229238	-3.29059	0.000999775	0.00664338	230099	Car9
ENSMUSG00000036745.16	145.199	-0.755167	0.161918	-4.66388	3.10296722014415e-06	3.95719584310148e-05	70892	Ttll7
ENSMUSG00000020140.16	101.667	-0.755209	0.189862	-3.97768	6.95901675937612e-05	0.000654445	14160	Lgr5
ENSMUSG00000022132.16	257.573	-0.755318	0.127619	-5.91852	3.24843808975127e-09	7.01455555635533e-08	58187	Cldn10
ENSMUSG00000023067.15	76.0315	-0.755502	0.242759	-3.11215	0.0018573	0.0112017	12575	Cdkn1a
ENSMUSG00000063383.6	43.5416	-0.75618	0.258513	-2.92512	0.00344329	0.0186626	210853	Zfp947
ENSMUSG00000005968.15	166.633	-0.758147	0.131471	-5.76666	8.08557084721253e-09	1.63521619372731e-07	22156	Tuft1
ENSMUSG00000038453.18	163.658	-0.758732	0.130817	-5.79994	6.63374967334374e-09	1.36710734713015e-07	56013	Srcin1
ENSMUSG00000042510.8	92.1431	-0.760458	0.186002	-4.08843	4.34303409425172e-05	0.000427727	212439	AA986860
ENSMUSG00000037847.15	61.2784	-0.760966	0.22648	-3.35997	0.000779496	0.00538657	225994	Nmrk1
ENSMUSG00000067279.4	1446.52	-0.762824	0.0883222	-8.63683	5.77939475050778e-18	2.85632093140597e-16	53412	Ppp1r3c
ENSMUSG00000027220.3	131.791	-0.76506	0.157	-4.873	1.09915155866931e-06	1.5389924965446e-05	80976	Syt13
ENSMUSG00000000320.11	101.736	-0.765624	0.176769	-4.3312	1.48297641853436e-05	0.000164371	11684	Alox12
ENSMUSG00000009633.4	151.297	-0.766296	0.160615	-4.77101	1.83302717147061e-06	2.45022935473509e-05	14373	G0s2
ENSMUSG00000051159.17	44.0736	-0.766738	0.296627	-2.58485	0.00974204	0.0432873	12705	Cited1
ENSMUSG00000040612.14	147.712	-0.769634	0.158891	-4.8438	1.27381906665878e-06	1.76726092353855e-05	100039795	Ildr2
ENSMUSG00000024414.14	413.084	-0.769652	0.0953884	-8.06861	7.11010051569379e-16	3.12460092932922e-14	94064	Mrpl27
ENSMUSG00000055818.3	39.7085	-0.769905	0.264036	-2.91591	0.00354654	0.0190886	442825	A230083G16Rik
ENSMUSG00000085601.8	53.8018	-0.770095	0.226702	-3.39695	0.00068141	0.004811	243866	Meiosin
ENSMUSG00000032878.18	102.763	-0.770658	0.178398	-4.31987	1.56121782316033e-05	0.000171523	216613	Ccdc85a
ENSMUSG00000021684.18	81.6518	-0.771332	0.183334	-4.20725	2.58495377775833e-05	0.000269432	218461	Pde8b
ENSMUSG00000020638.9	138.835	-0.771553	0.166999	-4.6201	3.83557037764185e-06	4.81965798612492e-05	22169	Cmpk2
ENSMUSG00000031767.14	94.3512	-0.772366	0.172415	-4.47969	7.47521976665444e-06	8.85266375861625e-05	67528	Nudt7
ENSMUSG00000044037.16	186.156	-0.774767	0.134721	-5.75092	8.87569713453839e-09	1.78171401737771e-07	235633	Als2cl
ENSMUSG00000046961.9	32.2386	-0.774861	0.301977	-2.56596	0.0102891	0.0449612	239845	Gpr156
ENSMUSG00000022419.17	178.572	-0.77535	0.140716	-5.51004	3.58757252906083e-08	6.51775746620437e-07	97998	Deptor
ENSMUSG00000068079.6	91.7953	-0.77601	0.212884	-3.64522	0.000267163	0.00213412	21407	Tcf15
ENSMUSG00000035852.12	70.4519	-0.776995	0.256234	-3.03236	0.0024265	0.0139614	78906	Misp
ENSMUSG00000037999.14	192.168	-0.778733	0.134688	-5.78176	7.39251911128888e-09	1.50441002189684e-07	212285	Arap2
ENSMUSG00000037321.18	85.3888	-0.77928	0.188757	-4.12848	3.65172120516514e-05	0.000366298	21354	Tap1
ENSMUSG00000074923.11	37.9161	-0.781212	0.262857	-2.972	0.00295865	0.0164809	214230	Pak6
ENSMUSG00000039652.17	41.3992	-0.781426	0.255229	-3.06167	0.00220108	0.0128693	208922	Cpeb3
ENSMUSG00000045007.10	42.8401	-0.784707	0.266662	-2.9427	0.00325367	0.0178279	103768	Tubg2
ENSMUSG00000025348.11	48.3752	-0.785974	0.233671	-3.3636	0.000769332	0.00532086	16404	Itga7
ENSMUSG00000086807.10	57.1815	-0.78599	0.245224	-3.2052	0.00134969	0.0085884	78526	Platr21
ENSMUSG00000028687.18	190.072	-0.786035	0.136855	-5.74357	9.27010731256883e-09	1.85402146251377e-07	70603	Mutyh
ENSMUSG00000024677.14	61.3831	-0.789018	0.25503	-3.09383	0.00197592	0.0118168	69774	Ms4a6b
ENSMUSG00000034613.13	207.373	-0.789821	0.123377	-6.40167	1.53683039766894e-10	4.03697290243892e-09	319468	Ppm1h
ENSMUSG00000042961.14	678.889	-0.790446	0.0952509	-8.29857	1.05372481105203e-16	4.9093310681106e-15	268780	Egflam
ENSMUSG00000052302.7	105.401	-0.793255	0.164667	-4.81734	1.45486214357117e-06	1.99629185269766e-05	74694	Tbc1d30
ENSMUSG00000015222.19	726.785	-0.793907	0.0796194	-9.97128	2.03587724371802e-23	1.4778287492346e-21	17756	Map2
ENSMUSG00000001911.17	3051.43	-0.794895	0.0888178	-8.94973	3.56351397625923e-19	1.96416058488051e-17	18032	Nfix
ENSMUSG00000078485.5	108.078	-0.796264	0.161096	-4.9428	7.70085175699822e-07	1.11600578938316e-05	231002	Plekhn1
ENSMUSG00000017007.10	55.7081	-0.797709	0.22486	-3.54757	0.000388796	0.00296382	19668	Rbpjl
ENSMUSG00000012350.16	60.7738	-0.797961	0.265382	-3.00684	0.00263978	0.0149899	13661	Ehf
ENSMUSG00000061601.16	115.172	-0.798312	0.169482	-4.71031	2.47334340055341e-06	3.21990101625288e-05	26875	Pclo
ENSMUSG00000072662.3	67.6929	-0.803246	0.208074	-3.86039	0.000113205	0.00101473	545893	Mansc4
ENSMUSG00000044734.17	30.2352	-0.803248	0.311635	-2.57753	0.009951	0.0438729	66222	Serpinb1a
ENSMUSG00000001741.13	55.2597	-0.804446	0.22893	-3.51394	0.000441518	0.00330681	16170	Il16
ENSMUSG00000041112.18	917.473	-0.806711	0.0773796	-10.4254	1.89928745320156e-25	1.55971787823522e-23	140580	Elmo1
ENSMUSG00000014773.14	119	-0.806805	0.179129	-4.50403	6.66755636736555e-06	7.942451760686e-05	13388	Dll1
ENSMUSG00000023043.8	1058.49	-0.807019	0.103325	-7.81048	5.69696461491121e-15	2.33920819794081e-13	16668	Krt18
ENSMUSG00000072647.7	36.6303	-0.807939	0.297204	-2.71846	0.00655856	0.0315044	280668	Adam1a
ENSMUSG00000060791.16	115.889	-0.808051	0.177156	-4.56123	5.08548293083591e-06	6.22665304633975e-05	63986	Gmfg
ENSMUSG00000004698.12	254.691	-0.808998	0.128544	-6.29355	3.1027712280769e-10	7.84619909308403e-09	79221	Hdac9
ENSMUSG00000032854.13	125.557	-0.809789	0.154469	-5.24241	1.58491826534144e-07	2.60310818125777e-06	22239	Ugt8a
ENSMUSG00000036256.14	178.766	-0.809873	0.143024	-5.66249	1.4919178133716e-08	2.87423976841496e-07	29817	Igfbp7
ENSMUSG00000035566.8	1969.21	-0.810217	0.0950279	-8.5261	1.51362772482752e-17	7.28153455789809e-16	219228	Pcdh17
ENSMUSG00000078716.11	343.607	-0.810231	0.101299	-7.99838	1.2607116651359e-15	5.43744606766836e-14	242409	Tmem8b
ENSMUSG00000030249.16	599.337	-0.813602	0.114711	-7.09264	1.31579655641801e-12	4.26192271062885e-11	20928	Abcc9
ENSMUSG00000022900.15	83.7741	-0.814427	0.193242	-4.21455	2.50277231752349e-05	0.000261536	106347	Ildr1
ENSMUSG00000042808.11	143.424	-0.815977	0.16584	-4.92027	8.64254580055112e-07	1.23922217563458e-05	14776	Gpx2
ENSMUSG00000071984.13	815.258	-0.81623	0.198162	-4.119	3.80520722566111e-05	0.000380521	68655	Fndc1
ENSMUSG00000028232.14	330.175	-0.817334	0.112881	-7.2407	4.46381958016775e-13	1.54758435764451e-11	72098	Tmem68
ENSMUSG00000057457.12	153.227	-0.817479	0.150836	-5.41965	5.97153926956685e-08	1.04293478542596e-06	18675	Phex
ENSMUSG00000070372.12	2828.83	-0.817765	0.057742	-14.1624	1.56577310211401e-45	2.73757748821223e-43	12340	Capza1
ENSMUSG00000103749.2	75.2788	-0.817778	0.218439	-3.74375	0.000181297	0.00151641	93702	Pcdhgb5
ENSMUSG00000051022.8	25.1883	-0.81928	0.322597	-2.53964	0.0110966	0.0478851	15476	Hs3st1
ENSMUSG00000021573.16	37.3355	-0.819665	0.281411	-2.91269	0.00358325	0.0192416	72948	Tppp
ENSMUSG00000036545.10	796.303	-0.819726	0.0876471	-9.35257	8.55422776001306e-21	5.32918557003113e-19	216725	Adamts2
ENSMUSG00000004951.11	258.803	-0.820858	0.133347	-6.15579	7.47031641653562e-10	1.79685421498327e-08	15507	Hspb1
ENSMUSG00000025813.15	754.792	-0.820869	0.0810287	-10.1306	4.04201632128257e-24	3.12967549447879e-22	26557	Homer2
ENSMUSG00000021613.10	1403.91	-0.821943	0.074417	-11.0451	2.31532591500875e-28	2.15126853588813e-26	12950	Hapln1
ENSMUSG00000035517.18	330.42	-0.823713	0.108226	-7.61102	2.71948242700264e-14	1.04536133009605e-12	100121	Tdrd7
ENSMUSG00000041828.17	237.779	-0.825064	0.177858	-4.6389	3.50263537815891e-06	4.43903750965423e-05	217258	Abca8a
ENSMUSG00000026879.15	1342.83	-0.825456	0.0926835	-8.90618	5.28199527259478e-19	2.86284143774637e-17	227753	Gsn
ENSMUSG00000015452.15	437.787	-0.8277	0.126774	-6.52894	6.62384821070627e-11	1.81932047138655e-09	11596	Ager
ENSMUSG00000058099.17	133.448	-0.827831	0.1498	-5.52625	3.27142103881151e-08	5.99023717241837e-07	74039	Nfam1
ENSMUSG00000021983.17	29.385	-0.828444	0.29899	-2.77081	0.00559173	0.027552	50769	Atp8a2
ENSMUSG00000045165.7	60.0258	-0.830236	0.216213	-3.8399	0.000123082	0.00108391	101602	AI467606
ENSMUSG00000093606.3	27.4223	-0.830266	0.308547	-2.69089	0.00712627	0.033569	414095	B130034C11Rik
ENSMUSG00000036095.12	135.937	-0.830516	0.155264	-5.34906	8.8410502533495e-08	1.508452015944e-06	217480	Dgkb
ENSMUSG00000034310.9	212.652	-0.836454	0.135556	-6.17052	6.80662504135237e-10	1.64451297432971e-08	243274	Tmem132d
ENSMUSG00000036381.14	98.718	-0.836603	0.218555	-3.82788	0.000129251	0.0011293	140795	P2ry14
ENSMUSG00000020788.16	267.174	-0.837675	0.147834	-5.66631	1.45903690370898e-08	2.82092033939452e-07	53313	Atp2a3
ENSMUSG00000022372.15	51.8916	-0.83815	0.236746	-3.5403	0.000399676	0.00303396	20491	Sla
ENSMUSG00000018654.19	97.5983	-0.839749	0.186892	-4.49322	7.01530419303472e-06	8.33836594873864e-05	22778	Ikzf1
ENSMUSG00000029675.13	14956.3	-0.840178	0.209563	-4.00919	6.09267971325802e-05	0.000579	13717	Eln
ENSMUSG00000034607.7	26.8398	-0.840557	0.317932	-2.64383	0.00819744	0.0376846	69693	Pof1b
ENSMUSG00000040428.20	45.7073	-0.841623	0.273347	-3.07896	0.00207725	0.0122733	69217	Plekha4
ENSMUSG00000059456.14	58.2408	-0.841852	0.230161	-3.65766	0.000254525	0.00204981	19229	Ptk2b
ENSMUSG00000029223.13	471.665	-0.842386	0.0950077	-8.86651	7.54769427744447e-19	4.06375857454461e-17	22223	Uchl1
ENSMUSG00000030559.9	153.04	-0.843689	0.141041	-5.98185	2.20617245758897e-09	4.92752254950503e-08	72433	Rab38
ENSMUSG00000021390.7	1302.63	-0.844941	0.063344	-13.3389	1.37433056283284e-40	2.01320855420378e-38	18295	Ogn
ENSMUSG00000040543.17	77.2671	-0.847577	0.225737	-3.75471	0.000173546	0.00146059	327958	Pitpnm3
ENSMUSG00000103585.2	85.1461	-0.848552	0.192291	-4.41285	1.02017795072183e-05	0.000117313	93701	Pcdhgb4
ENSMUSG00000070287.4	45.4227	-0.850777	0.284725	-2.98807	0.00280748	0.0157793	245020	Slc35g2
ENSMUSG00000017723.12	908.802	-0.852392	0.115589	-7.37434	1.65156424082539e-13	6.00770348004942e-12	67701	Wfdc2
ENSMUSG00000041144.13	140.625	-0.853459	0.140317	-6.08237	1.18419099561459e-09	2.74678253761673e-08	227058	Dnah7b
ENSMUSG00000005220.11	44.659	-0.854567	0.268966	-3.17723	0.0014869	0.00930962	53419	Corin
ENSMUSG00000068122.11	107.434	-0.855433	0.177694	-4.81408	1.47880093630979e-06	2.02401542292905e-05	11609	Agtr2
ENSMUSG00000030306.15	512.233	-0.859564	0.106135	-8.09874	5.55318310691803e-16	2.46034761085796e-14	387314	Tmtc1
ENSMUSG00000038252.14	7532.62	-0.860056	0.0430065	-19.9983	5.70144677993902e-89	1.89194948248589e-86	68298	Ncapd2
ENSMUSG00000032946.17	166.883	-0.861889	0.144131	-5.97989	2.2328811226604e-09	4.97351329513125e-08	19395	Rasgrp2
ENSMUSG00000069310.5	88.1198	-0.862951	0.202888	-4.25333	2.10614524692482e-05	0.000224551	319148	H3c3
ENSMUSG00000052407.18	64.9122	-0.865183	0.243269	-3.55649	0.000375843	0.00288129	320226	Ccdc171
ENSMUSG00000022429.12	43.4913	-0.866617	0.257487	-3.36568	0.000763557	0.00528992	13404	Dmc1
ENSMUSG00000027947.12	101.854	-0.869104	0.188638	-4.60726	4.08005234429261e-06	5.10320393216906e-05	16194	Il6ra
ENSMUSG00000028339.18	2563.37	-0.869558	0.067641	-12.8555	8.01137729713447e-38	1.05906499879192e-35	12819	Col15a1
ENSMUSG00000031380.11	1024.96	-0.870474	0.0662185	-13.1455	1.80666350347986e-39	2.53244384194677e-37	14205	Vegfd
ENSMUSG00000071856.11	881.208	-0.870968	0.183463	-4.74738	2.06071176999743e-06	2.72416043741123e-05	328949	Mcc
ENSMUSG00000032261.17	1272.78	-0.8717	0.0775737	-11.2371	2.68194853911929e-29	2.5595038252706e-27	212531	Sh3bgrl2
ENSMUSG00000042549.12	34.2758	-0.871746	0.281771	-3.09382	0.00197601	0.0118168	24082	Map2k3os
ENSMUSG00000052387.17	76.6733	-0.871827	0.19593	-4.44969	8.59938635100937e-06	0.000100378	226025	Trpm3
ENSMUSG00000027716.14	84.8828	-0.871949	0.183749	-4.74534	2.08161372499439e-06	2.74955639060997e-05	22065	Trpc3
ENSMUSG00000042129.9	155.677	-0.872167	0.155343	-5.61444	1.97194386538872e-08	3.7457718751426e-07	213391	Rassf4
ENSMUSG00000092564.4	33.5195	-0.873648	0.300836	-2.90407	0.00368347	0.0196823	407803	BC051226
ENSMUSG00000015340.11	77.3496	-0.874726	0.205663	-4.2532	2.10741314544273e-05	0.000224551	13058	Cybb
ENSMUSG00000020052.10	152.445	-0.876592	0.1865	-4.70023	2.59863122514963e-06	3.36683216899864e-05	17172	Ascl1
ENSMUSG00000021423.7	55.6901	-0.878419	0.237768	-3.69444	0.000220371	0.00180243	17084	Ly86
ENSMUSG00000061013.7	113.025	-0.879039	0.156361	-5.62187	1.88906090554489e-08	3.60517961551173e-07	210719	Mkx
ENSMUSG00000006457.5	33.506	-0.880004	0.294922	-2.98385	0.00284642	0.0159376	11474	Actn3
ENSMUSG00000026576.13	598.562	-0.88083	0.0897331	-9.81611	9.59762515193109e-23	6.66911901582904e-21	11931	Atp1b1
ENSMUSG00000072437.5	69.4636	-0.881077	0.231701	-3.80264	0.000143162	0.00123491	332397	Nanos1
ENSMUSG00000034868.10	39.4258	-0.881379	0.285338	-3.0889	0.002009	0.0119569	67938	Myl12b
ENSMUSG00000022225.8	29.1781	-0.881597	0.344064	-2.5623	0.0103981	0.0453402	17228	Cma1
ENSMUSG00000038068.16	96.2835	-0.883668	0.181311	-4.87377	1.0949033014328e-06	1.53475238631874e-05	218215	Rnf144b
ENSMUSG00000032577.17	147.768	-0.883791	0.16276	-5.43004	5.63411962587053e-08	9.8612255238595e-07	102626	Mapkapk3
ENSMUSG00000061723.20	23.9116	-0.885185	0.344395	-2.57026	0.0101622	0.0445383	21957	Tnnt3
ENSMUSG00000062542.12	119.747	-0.885453	0.157027	-5.63886	1.71174998630922e-08	3.27833389604099e-07	60510	Syt9
ENSMUSG00000008496.20	29.8887	-0.885857	0.312791	-2.8321	0.00462428	0.0236523	18987	Pou2f2
ENSMUSG00000030340.17	61.2361	-0.886846	0.247206	-3.58748	0.00033389	0.00259887	20276	Scnn1a
ENSMUSG00000042797.10	31.0117	-0.887245	0.32341	-2.74341	0.0060805	0.0295484	66333	Aqp11
ENSMUSG00000090210.8	65.0645	-0.88831	0.251466	-3.53252	0.000411612	0.00311509	213119	Itga10
ENSMUSG00000025938.17	23.3949	-0.88832	0.348662	-2.5478	0.0108405	0.0470168	240726	Slco5a1
ENSMUSG00000035456.10	54.0488	-0.890074	0.247903	-3.59041	0.000330155	0.00257968	77630	Prdm8
ENSMUSG00000050965.15	564.797	-0.893651	0.0949551	-9.4113	4.90032181906659e-21	3.08834235573732e-19	18750	Prkca
ENSMUSG00000041921.17	196.897	-0.894656	0.14062	-6.36223	1.98842547215458e-10	5.14837550592891e-09	66559	Metap1d
ENSMUSG00000032724.6	311.197	-0.896156	0.139166	-6.43946	1.19902364191741e-10	3.19085506015992e-09	99382	Abtb2
ENSMUSG00000032359.15	446.52	-0.896758	0.129431	-6.92844	4.25505857317009e-12	1.30051226315311e-10	13036	Ctsh
ENSMUSG00000019905.9	36.7116	-0.897947	0.349828	-2.56683	0.0102634	0.0448851	210198	Gprc6a
ENSMUSG00000031647.11	258.99	-0.901048	0.126249	-7.13709	9.53273244454899e-13	3.14406145128533e-11	71306	Mfap3l
ENSMUSG00000044244.19	38.3962	-0.902051	0.285874	-3.15542	0.00160269	0.00990867	213208	Il20rb
ENSMUSG00000040147.15	245.029	-0.902071	0.144719	-6.23325	4.56843027352869e-10	1.13582073773053e-08	109731	Maob
ENSMUSG00000024036.17	57.9523	-0.902886	0.247021	-3.65509	0.000257088	0.00206636	224674	Slc37a1
ENSMUSG00000054999.3	55.5837	-0.903125	0.234963	-3.8437	0.000121195	0.00107041	381204	Naaladl1
ENSMUSG00000102697.2	78.2285	-0.904913	0.244097	-3.70718	0.000209581	0.00172984	353237	Pcdhac2
ENSMUSG00000009545.15	73.1723	-0.906021	0.212504	-4.26354	2.01209447791095e-05	0.000215667	16535	Kcnq1
ENSMUSG00000034730.19	33.3284	-0.907235	0.285053	-3.18269	0.00145914	0.00916044	107831	Adgrb1
ENSMUSG00000033377.15	100.902	-0.907238	0.192006	-4.72506	2.30043873328505e-06	3.00442841792891e-05	114301	Palmd
ENSMUSG00000040969.16	52.912	-0.907713	0.238215	-3.81047	0.000138701	0.00120026	77669	Arhgef38
ENSMUSG00000045838.10	49.0147	-0.907929	0.241306	-3.76257	0.000168177	0.00142094	214239	Ccdc9b
ENSMUSG00000024030.8	220.038	-0.908002	0.12493	-7.26808	3.64641531742362e-13	1.28892854481105e-11	11307	Abcg1
ENSMUSG00000029403.15	38.2224	-0.908831	0.268858	-3.38033	0.000723976	0.00505881	53886	Cdkl2
ENSMUSG00000027848.14	2105.01	-0.909545	0.0665946	-13.6579	1.8102797846008e-42	2.94351492976091e-40	99543	Olfml3
ENSMUSG00000071379.3	602.745	-0.910047	0.101786	-8.94078	3.86438108676172e-19	2.12279852941708e-17	53602	Hpcal1
ENSMUSG00000053411.17	70.7632	-0.91078	0.237631	-3.83276	0.000126716	0.00110987	52609	Cbx7
ENSMUSG00000078584.10	714.354	-0.912539	0.0725032	-12.5862	2.51543708695583e-36	3.12221427739708e-34	230696	AU022252
ENSMUSG00000063320.12	102.533	-0.915746	0.171768	-5.3313	9.75138199561951e-08	1.65164032550805e-06	544717	Uqcc6
ENSMUSG00000040690.16	2546.08	-0.915996	0.178053	-5.14452	2.68204265542816e-07	4.26712461617044e-06	107581	Col16a1
ENSMUSG00000071068.8	27.7987	-0.917536	0.32423	-2.82989	0.00465634	0.023763	328833	Treml2
ENSMUSG00000026090.17	289.08	-0.920892	0.128407	-7.17165	7.40993808028531e-13	2.49970110343235e-11	72097	Cracdl
ENSMUSG00000019851.9	139.162	-0.921105	0.15446	-5.9634	2.47048734535435e-09	5.47276896940896e-08	64058	Perp
ENSMUSG00000104346.2	107.112	-0.922645	0.185315	-4.9788	6.39792050627066e-07	9.43156731024124e-06	93711	Pcdhga3
ENSMUSG00000068154.6	39.1256	-0.924138	0.333733	-2.76909	0.00562125	0.0276807	53626	Insm1
ENSMUSG00000026380.11	61.4544	-0.925565	0.220401	-4.19946	2.67552853865679e-05	0.000277627	81879	Tfcp2l1
ENSMUSG00000032377.9	281.555	-0.927326	0.116679	-7.94768	1.90035924539725e-15	8.04683367972896e-14	235527	Plscr4
ENSMUSG00000041959.15	580.672	-0.927532	0.0951376	-9.74938	1.85596376556838e-22	1.27333210245324e-20	20194	S100a10
ENSMUSG00000032221.15	473.208	-0.928749	0.0890238	-10.4326	1.76028203167755e-25	1.46031560383046e-23	17427	Mns1
ENSMUSG00000010122.15	25.5784	-0.931874	0.338312	-2.75448	0.00587855	0.0287388	67473	Slc47a1
ENSMUSG00000029642.12	900.002	-0.933357	0.0700041	-13.3329	1.49016731968471e-40	2.16340362661369e-38	20018	Polr1d
ENSMUSG00000041247.9	95.0759	-0.933696	0.196582	-4.74966	2.03757114878196e-06	2.69576134086206e-05	239739	Lamp3
ENSMUSG00000012519.15	26.8574	-0.933916	0.322608	-2.8949	0.00379285	0.0201636	74568	Mlkl
ENSMUSG00000030351.6	509.58	-0.934867	0.0982117	-9.5189	1.75025052848093e-21	1.14754329004435e-19	68498	Tspan11
ENSMUSG00000021223.14	70.3584	-0.935513	0.211872	-4.41546	1.00796690613844e-05	0.000115991	170721	Papln
ENSMUSG00000070867.5	459.836	-0.936826	0.0898744	-10.4237	1.93237851202188e-25	1.5789183218832e-23	666048	Trabd2b
ENSMUSG00000028351.6	431.863	-0.937086	0.099006	-9.46494	2.93721899662195e-21	1.88028271201075e-19	56710	Brinp1
ENSMUSG00000016758.5	56.1253	-0.939677	0.281257	-3.34099	0.000834802	0.00570331	12124	Bik
ENSMUSG00000030793.5	46.3094	-0.939699	0.243937	-3.85223	0.000117049	0.0010419	66824	Pycard
ENSMUSG00000043557.17	551.49	-0.941227	0.120955	-7.78164	7.15898694879339e-15	2.91742174905716e-13	74762	Mdga1
ENSMUSG00000022594.15	44.321	-0.941231	0.28289	-3.3272	0.000877238	0.00594081	23936	Lynx1
ENSMUSG00000053886.5	128.542	-0.941287	0.170994	-5.5048	3.69584259795641e-08	6.68458294135387e-07	72281	Sh2d4a
ENSMUSG00000034738.9	143.506	-0.942821	0.152319	-6.18977	6.0253594648659e-10	1.4622738044585e-08	329416	Nostrin
ENSMUSG00000024245.5	170.499	-0.944742	0.160947	-5.86991	4.36031955693963e-09	9.26781647004424e-08	68027	Tmem178
ENSMUSG00000103037.2	48.342	-0.947486	0.241622	-3.92135	8.80553906123966e-05	0.000804823	93699	Pcdhgb1
ENSMUSG00000043673.12	63.129	-0.949124	0.21875	-4.33886	1.43222528863166e-05	0.000159071	238076	Kcns3
ENSMUSG00000037940.18	132.096	-0.952034	0.16631	-5.72446	1.03765393990946e-08	2.05759183694242e-07	234515	Inpp4b
ENSMUSG00000049796.5	109.668	-0.952847	0.162533	-5.86248	4.5600627755455e-09	9.67971550004827e-08	12918	Crh
ENSMUSG00000030598.16	155.966	-0.952873	0.139258	-6.84249	7.78288200153998e-12	2.31775936529377e-10	50760	Fbxo17
ENSMUSG00000020077.15	158.201	-0.957411	0.138908	-6.89243	5.48461958177163e-12	1.654543866412e-10	19073	Srgn
ENSMUSG00000043088.17	111.302	-0.957647	0.207234	-4.62108	3.8174356126795e-06	4.80058028323037e-05	57890	Il17re
ENSMUSG00000015093.16	60.8297	-0.958044	0.258712	-3.70312	0.000212961	0.00175121	69454	Clic3
ENSMUSG00000021678.10	195.77	-0.961278	0.140029	-6.86485	6.65590720716292e-12	1.99677216214887e-10	14063	F2rl1
ENSMUSG00000024339.13	36.215	-0.961986	0.287894	-3.34146	0.0008334	0.00569612	21355	Tap2
ENSMUSG00000027907.5	1495.77	-0.962528	0.0698662	-13.7767	3.51792894418453e-43	5.89706439509695e-41	20195	S100a11
ENSMUSG00000006611.16	77.7612	-0.962929	0.195805	-4.9178	8.75219880166737e-07	1.25053385338411e-05	15216	Hfe
ENSMUSG00000000732.10	207.236	-0.964557	0.139071	-6.93573	4.04138110123637e-12	1.23753025811871e-10	50723	Icosl
ENSMUSG00000052316.10	26.4503	-0.965282	0.352553	-2.73798	0.0061818	0.0299244	74488	Lrrc15
ENSMUSG00000057440.9	339.524	-0.965487	0.0993866	-9.71446	2.6163557899589e-22	1.77847626304956e-20	75739	Mpp7
ENSMUSG00000034353.15	44.0283	-0.967341	0.260041	-3.71995	0.00019926	0.00165136	51801	Ramp1
ENSMUSG00000031803.9	72.0093	-0.96748	0.240469	-4.0233	5.73882296350383e-05	0.000548579	72297	B3gnt3
ENSMUSG00000040061.18	44.1419	-0.970276	0.256779	-3.77864	0.000157687	0.001341	18796	Plcb2
ENSMUSG00000026676.8	34.607	-0.970614	0.314339	-3.08779	0.0020165	0.0119957	74186	Ccdc3
ENSMUSG00000068854.8	156.77	-0.971117	0.15229	-6.37675	1.80890995184345e-10	4.71360189374592e-09	319190	H2bc21
ENSMUSG00000013707.4	22.6387	-0.974245	0.371001	-2.62599	0.00863964	0.0393393	69769	Tnfaip8l2
ENSMUSG00000042759.13	18.2415	-0.979531	0.385147	-2.54326	0.0109823	0.0475683	171504	Apobr
ENSMUSG00000054150.13	39.3988	-0.981134	0.271739	-3.61057	0.00030552	0.00241153	212073	Syne3
ENSMUSG00000025185.15	42.6565	-0.983629	0.264312	-3.72147	0.00019807	0.00164381	67573	Loxl4
ENSMUSG00000061603.9	54.693	-0.986265	0.233839	-4.21771	2.46795009452932e-05	0.000258396	238161	Akap6
ENSMUSG00000041789.8	17.8885	-0.988728	0.3839	-2.57548	0.0100101	0.0440498	78449	2700046A07Rik
ENSMUSG00000058600.14	2108.16	-0.989366	0.0640351	-15.4504	7.50181134258466e-54	1.50591916580774e-51	19946	Rpl30
ENSMUSG00000046442.5	53.0772	-0.991784	0.232341	-4.26865	1.96659786888014e-05	0.000211627	320472	Ppm1e
ENSMUSG00000068373.16	271.342	-0.99317	0.11252	-8.82662	1.07888236745578e-18	5.73288473687287e-17	241589	D430041D05Rik
ENSMUSG00000042751.15	142.185	-0.996944	0.16235	-6.14072	8.21504588046993e-10	1.96725546415966e-08	226518	Nmnat2
ENSMUSG00000002617.15	231.053	-0.997752	0.147984	-6.7423	1.55900844737785e-11	4.52669238470784e-10	22700	Zfp40
ENSMUSG00000056145.6	142.082	-1.01099	0.144782	-6.98281	2.89343876010911e-12	9.0301946716649e-11	229694	AI504432
ENSMUSG00000022096.15	226.53	-1.01177	0.145374	-6.95973	3.40930163806649e-12	1.05590942161831e-10	15460	Hr
ENSMUSG00000033965.11	709.639	-1.0152	0.0753365	-13.4755	2.18098998308666e-41	3.37741877380849e-39	20502	Slc16a2
ENSMUSG00000069265.3	23.2828	-1.01813	0.392103	-2.59658	0.00941563	0.042141	360198	H3c1
ENSMUSG00000041423.17	24.1486	-1.01937	0.392439	-2.59753	0.00938957	0.0420584	68957	Paqr6
ENSMUSG00000039628.10	24.6071	-1.02382	0.359966	-2.84422	0.00445198	0.0229953	328779	Hs3st6
ENSMUSG00000063296.6	25.9435	-1.02409	0.389229	-2.63108	0.0085113	0.0388747	320709	Tmem117
ENSMUSG00000031253.16	107.086	-1.02778	0.188106	-5.46385	4.65926024163315e-08	8.23473603575598e-07	68792	Srpx2
ENSMUSG00000041020.15	42.5934	-1.03215	0.262904	-3.92596	8.63829424680602e-05	0.000792115	78283	Map7d2
ENSMUSG00000029055.18	254.336	-1.03329	0.126184	-8.18871	2.64047143861927e-16	1.19927557519412e-14	269615	Plch2
ENSMUSG00000044573.17	1387.26	-1.034	0.0567247	-18.2284	3.07415495851142e-74	8.33095993756594e-72	11431	Acp1
ENSMUSG00000011884.14	577.481	-1.03726	0.0927561	-11.1826	4.96074027669466e-29	4.68963005227065e-27	56356	Gltp
ENSMUSG00000022123.10	19.8718	-1.03894	0.384907	-2.69921	0.00695052	0.0328653	64929	Scel
ENSMUSG00000024924.15	718.803	-1.04084	0.097453	-10.6805	1.25654017946517e-26	1.08102345598432e-24	22359	Vldlr
ENSMUSG00000026109.15	51.0099	-1.04108	0.272915	-3.81466	0.00013637	0.00118197	56363	Tmeff2
ENSMUSG00000022421.22	248.697	-1.04555	0.126232	-8.2828	1.2031588088044e-16	5.5895320660456e-15	73340	Nptxr
ENSMUSG00000030134.12	38.8113	-1.04645	0.267676	-3.90938	9.2534390432703e-05	0.000842918	70727	Rasgef1a
ENSMUSG00000027171.11	63.4535	-1.04969	0.209903	-5.00082	5.70859765455663e-07	8.50016463947719e-06	228413	Prrg4
ENSMUSG00000043903.5	254.611	-1.05001	0.146765	-7.15436	8.40667596709904e-13	2.81840311804187e-11	195209	Zfp469
ENSMUSG00000056498.14	32.4658	-1.05284	0.31673	-3.3241	0.000887033	0.00599965	320782	Tmem154
ENSMUSG00000061878.17	64.1436	-1.0536	0.216808	-4.85958	1.17635734913465e-06	1.63763446035354e-05	20698	Sphk1
ENSMUSG00000034810.8	1271.78	-1.05633	0.0944935	-11.1789	5.17198191809667e-29	4.86106508602612e-27	20272	Scn7a
ENSMUSG00000058396.8	284.942	-1.05641	0.131246	-8.04908	8.34202356857831e-16	3.63649606501564e-14	11536	Gpr182
ENSMUSG00000021259.6	51.2141	-1.05871	0.273009	-3.87792	0.000105355	0.000949595	13116	Cyp46a1
ENSMUSG00000022324.17	404.843	-1.05879	0.117803	-8.98776	2.52318636434979e-19	1.40023925885077e-17	17181	Matn2
ENSMUSG00000062545.5	23.7313	-1.05958	0.370493	-2.85992	0.00423744	0.0220836	384059	Tlr12
ENSMUSG00000020467.16	99.9285	-1.06135	0.181895	-5.83495	5.38055697117935e-09	1.12596983721205e-07	216616	Efemp1
ENSMUSG00000078700.12	88.1266	-1.06412	0.187953	-5.66163	1.49938531655968e-08	2.88520772156929e-07	319371	D030028A08Rik
ENSMUSG00000053332.15	1410.76	-1.06455	0.0791985	-13.4415	3.45357340489814e-41	5.29765127958904e-39	14455	Gas5
ENSMUSG00000028619.16	329.094	-1.06613	0.106696	-9.99225	1.64801402185601e-23	1.2201688080289e-21	66526	Tceanc2
ENSMUSG00000024778.14	41.8227	-1.06614	0.268695	-3.96785	7.25253794503871e-05	0.000677737	14102	Fas
ENSMUSG00000035891.17	1399.66	-1.06764	0.0662778	-16.1086	2.22149229975756e-58	4.94814586219972e-56	223753	Cerk
ENSMUSG00000074259.11	58.2539	-1.06818	0.228172	-4.68147	2.84818916547482e-06	3.66388891065037e-05	546134	Gramd2a
ENSMUSG00000045532.6	46.9364	-1.06846	0.258687	-4.13031	3.62273644770873e-05	0.000363615	23829	C1ql1
ENSMUSG00000021260.9	58.0961	-1.06922	0.223732	-4.779	1.76169536334534e-06	2.36346259141875e-05	214305	Hhipl1
ENSMUSG00000079227.11	19.5792	-1.06961	0.423502	-2.52562	0.0115493	0.0494301	12774	Ccr5
ENSMUSG00000039168.16	1025.53	-1.07001	0.0659191	-16.2322	2.98504745956024e-59	6.74123217950687e-57	223453	Dap
ENSMUSG00000022037.16	2470.07	-1.07031	0.0784103	-13.6502	2.01407043900809e-42	3.24245399388827e-40	12759	Clu
ENSMUSG00000030670.17	19.5498	-1.07148	0.411456	-2.60412	0.00921107	0.0414193	244209	Cyp2r1
ENSMUSG00000091898.9	28.0532	-1.0719	0.332941	-3.2195	0.00128415	0.00822059	21924	Tnnc1
ENSMUSG00000063354.8	78.3882	-1.07539	0.190961	-5.63146	1.78693800958215e-08	3.41830729833008e-07	72027	Slc39a4
ENSMUSG00000097503.4	26.8479	-1.07579	0.331221	-3.24797	0.00116232	0.00755367	67303	3110045C21Rik
ENSMUSG00000030823.7	120.291	-1.07651	0.174691	-6.16236	7.16687698328293e-10	1.72642103330638e-08	78921	Zfp747l1
ENSMUSG00000027978.10	157.635	-1.07917	0.18892	-5.71229	1.11463327996701e-08	2.19950693352713e-07	19142	Prss12
ENSMUSG00000025086.14	528.755	-1.08077	0.080613	-13.4069	5.50686898374162e-41	8.29089719218877e-39	72133	Trub1
ENSMUSG00000024164.16	30.9832	-1.08122	0.330489	-3.27159	0.00106945	0.00703448	12266	C3
ENSMUSG00000009216.8	17.1287	-1.08441	0.395379	-2.74272	0.00609322	0.0295925	109349	Fam163b
ENSMUSG00000054342.9	16.4569	-1.08582	0.411765	-2.63699	0.0083646	0.038323	16534	Kcnn4
ENSMUSG00000031877.10	25.5251	-1.08714	0.326366	-3.33106	0.000865163	0.00586637	72361	Ces2g
ENSMUSG00000027831.10	95.9282	-1.09145	0.184109	-5.92826	3.06155442853603e-09	6.6463117500662e-08	72789	Veph1
ENSMUSG00000032060.11	165.933	-1.09398	0.138587	-7.89384	2.93028528620852e-15	1.22484418390104e-13	12955	Cryab
ENSMUSG00000006221.8	37.8494	-1.09824	0.277298	-3.9605	7.4792171109029e-05	0.000698118	29818	Hspb7
ENSMUSG00000046711.17	3253.17	-1.09937	0.0656536	-16.7451	6.15257932262446e-63	1.53909138132114e-60	15361	Hmga1
ENSMUSG00000024529.15	7199.65	-1.10322	0.0497088	-22.1936	3.96142635222617e-109	1.61031981217994e-106	16948	Lox
ENSMUSG00000020681.15	174.108	-1.10651	0.156712	-7.06079	1.65563067840022e-12	5.32026775312009e-11	11421	Ace
ENSMUSG00000078607.7	66.7658	-1.11268	0.211482	-5.26136	1.42992815486581e-07	2.3773652145315e-06	69066	1810010H24Rik
ENSMUSG00000068758.9	159.898	-1.11594	0.183352	-6.08631	1.15541402906029e-09	2.68386173036004e-08	16188	Il3ra
ENSMUSG00000031137.18	81.6065	-1.1185	0.188023	-5.94873	2.70227586304821e-09	5.95379478769158e-08	14168	Fgf13
ENSMUSG00000043621.14	31.0437	-1.11967	0.304241	-3.68019	0.000233061	0.00189195	212190	Ubxn10
ENSMUSG00000078486.4	31.0826	-1.1198	0.332691	-3.36588	0.00076299	0.00528824	74183	Perm1
ENSMUSG00000031618.14	52.7617	-1.12019	0.233985	-4.78743	1.68933932076328e-06	2.27955662702166e-05	110784	Nr3c2
ENSMUSG00000047959.5	31.3339	-1.12028	0.322299	-3.47591	0.000509121	0.00374754	16491	Kcna3
ENSMUSG00000071550.15	14.6903	-1.12631	0.439384	-2.56338	0.0103658	0.0452115	212517	Cfap44
ENSMUSG00000028755.4	96.4143	-1.12635	0.181017	-6.22235	4.89767374224373e-10	1.20114894493036e-08	72269	Cda
ENSMUSG00000085457.5	15.8793	-1.12695	0.416331	-2.70687	0.0067921	0.0322836	68808	1110046J04Rik
ENSMUSG00000060470.8	53.9856	-1.12732	0.242597	-4.64688	3.36994740600029e-06	4.28423337150623e-05	54672	Adgrg3
ENSMUSG00000029245.17	228.594	-1.12757	0.131058	-8.60354	7.72926574555502e-18	3.76281021026121e-16	13839	Epha5
ENSMUSG00000030905.6	37.1051	-1.12984	0.276068	-4.09263	4.26508395923417e-05	0.000421326	12971	Crym
ENSMUSG00000045034.13	23.2341	-1.1306	0.35129	-3.21843	0.00128896	0.00824814	218440	Ankrd34b
ENSMUSG00000023959.11	155.483	-1.13213	0.172983	-6.54475	5.95942404211542e-11	1.64796317899314e-09	224796	Clic5
ENSMUSG00000000682.8	22.8393	-1.13631	0.367773	-3.08972	0.00200348	0.0119328	23833	Cd52
ENSMUSG00000034795.15	48.3481	-1.14243	0.277849	-4.11169	3.92777474841536e-05	0.000391814	108811	Ccdc122
ENSMUSG00000036854.15	190.001	-1.14319	0.153966	-7.42497	1.12809234095134e-13	4.14058272322093e-12	243912	Hspb6
ENSMUSG00000034664.14	147.173	-1.145	0.163686	-6.99507	2.65131445490464e-12	8.38723210831702e-11	16399	Itga2b
ENSMUSG00000045257.11	48.0536	-1.14606	0.242262	-4.73068	2.23764416730669e-06	2.93420114196829e-05	378462	Morn2
ENSMUSG00000020682.18	89.2349	-1.14766	0.190972	-6.00959	1.85989515752109e-09	4.22963570088014e-08	118453	Mmp28
ENSMUSG00000038775.15	610.119	-1.14793	0.0906758	-12.6597	9.8901571872631e-37	1.25635903019452e-34	22351	Vill
ENSMUSG00000037440.9	21.0898	-1.15005	0.375454	-3.06308	0.00219069	0.0128178	22361	Vnn1
ENSMUSG00000049436.6	137.277	-1.15817	0.152224	-7.60837	2.77576690932402e-14	1.06448042324548e-12	22268	Upk1b
ENSMUSG00000030423.8	839.401	-1.15967	0.0705384	-16.4403	9.84821462052247e-61	2.35488190778964e-58	66161	Pop4
ENSMUSG00000036040.15	442.604	-1.16379	0.101867	-11.4246	3.1513178338915e-30	3.05002547494499e-28	77794	Adamtsl2
ENSMUSG00000060224.5	122.095	-1.16436	0.1573	-7.40218	1.33965451063538e-13	4.88403191545544e-12	74580	Pyroxd2
ENSMUSG00000025538.16	471.48	-1.16832	0.10099	-11.5687	5.93703610964664e-31	5.85067922077905e-29	67902	Sumf2
ENSMUSG00000030854.18	143.734	-1.16981	0.222443	-5.25891	1.44915642877206e-07	2.40441668692181e-06	19259	Ptpn5
ENSMUSG00000021185.17	81.6171	-1.17465	0.201506	-5.82939	5.56317181310352e-09	1.16056917146285e-07	217830	Dglucy
ENSMUSG00000036578.8	32.2802	-1.18185	0.315086	-3.75088	0.000176214	0.00147845	57780	Fxyd7
ENSMUSG00000032322.15	15.9707	-1.18235	0.46511	-2.54209	0.0110193	0.0476652	19200	Pstpip1
ENSMUSG00000117322.2	12.9673	-1.18331	0.454566	-2.60316	0.00923698	0.0415013	320020	6330415G19Rik
ENSMUSG00000053219.16	65.3853	-1.18476	0.219394	-5.40013	6.65934370461563e-08	1.155612899008e-06	379043	Raet1e
ENSMUSG00000024121.14	957.572	-1.1874	0.0909778	-13.0516	6.22602029607753e-39	8.57924491645938e-37	11984	Atp6v0c
ENSMUSG00000039037.6	52.0789	-1.18793	0.284388	-4.17717	2.95162712472419e-05	0.000303372	26938	St6galnac5
ENSMUSG00000006205.14	317.333	-1.18992	0.112819	-10.5471	5.23986832715963e-26	4.43751348956331e-24	56213	Htra1
ENSMUSG00000023571.5	277.79	-1.19024	0.125155	-9.51017	1.90348065119735e-21	1.24299579873369e-19	67389	C1qtnf12
ENSMUSG00000032456.14	49.8262	-1.19168	0.236528	-5.03821	4.69900485585012e-07	7.15410289851339e-06	74080	Nmnat3
ENSMUSG00000066129.18	17.3524	-1.19937	0.418295	-2.86729	0.00414009	0.0216595	76484	Kndc1
ENSMUSG00000074651.4	18.5592	-1.19946	0.42501	-2.8222	0.00476961	0.024228	622408	Mcidas
ENSMUSG00000039813.15	109.305	-1.20836	0.198062	-6.10094	1.05446230264312e-09	2.46344210358868e-08	381605	Tbc1d2
ENSMUSG00000048856.10	90.754	-1.21319	0.199202	-6.09022	1.12753991708601e-09	2.62661877533218e-08	104910	Slc25a47
ENSMUSG00000026874.11	25.1085	-1.21517	0.382643	-3.17574	0.00149455	0.00935387	15139	Hc
ENSMUSG00000038141.12	505.292	-1.22096	0.100809	-12.1117	9.15942996112579e-34	1.0271195252959e-31	77106	Tmem181a
ENSMUSG00000042351.10	33.2368	-1.2277	0.300646	-4.08354	4.43543365282879e-05	0.000436563	17444	Grap2
ENSMUSG00000038463.9	457.067	-1.22815	0.101325	-12.1209	8.18458770960685e-34	9.24176362209774e-32	320078	Olfml2b
ENSMUSG00000044708.6	22.2879	-1.22977	0.420666	-2.92338	0.00346252	0.0187347	16513	Kcnj10
ENSMUSG00000052889.12	114.946	-1.23243	0.168015	-7.33522	2.21360638021793e-13	7.92802637496554e-12	18751	Prkcb
ENSMUSG00000041674.17	17.3456	-1.2327	0.412605	-2.9876	0.00281174	0.0157924	217294	BC006965
ENSMUSG00000089998.3	12.5408	-1.23458	0.46454	-2.65764	0.00786906	0.0364221	100125931	Phtf1os
ENSMUSG00000074676.3	34.2887	-1.23573	0.304343	-4.06032	4.90059613764304e-05	0.000477148	14239	Foxs1
ENSMUSG00000015970.20	43.6479	-1.23868	0.263003	-4.70977	2.47996162102962e-06	3.22593407663532e-05	218865	Chdh
ENSMUSG00000067780.4	146.012	-1.24005	0.154208	-8.04143	8.87960486841183e-16	3.86049131444857e-14	94227	Pi15
ENSMUSG00000003227.5	15.4634	-1.2408	0.469818	-2.64103	0.00826548	0.0379437	13608	Edar
ENSMUSG00000026511.8	992.841	-1.24536	0.0752536	-16.5488	1.63315786039942e-61	3.96345474777532e-59	27058	Srp9
ENSMUSG00000097162.4	12.0548	-1.24844	0.474815	-2.62931	0.00855588	0.0390016	78329	2310010J17Rik
ENSMUSG00000043782.10	20.5093	-1.25109	0.41785	-2.99411	0.00275243	0.0155182	212733	Bicdl2
ENSMUSG00000060131.12	13.4229	-1.25316	0.473677	-2.64561	0.00815435	0.0375289	241633	Atp8b4
ENSMUSG00000018102.6	158.773	-1.25563	0.145611	-8.62314	6.51401001141669e-18	3.19029526462757e-16	68024	H2bc4
ENSMUSG00000047281.4	114.02	-1.25656	0.200676	-6.26166	3.80888995676455e-10	9.55749239151106e-09	55948	Sfn
ENSMUSG00000048582.8	15.386	-1.25981	0.474531	-2.65485	0.00793447	0.0366518	14611	Gja3
ENSMUSG00000034227.8	40.1328	-1.26775	0.301468	-4.20527	2.60772132326717e-05	0.000271457	15223	Foxj1
ENSMUSG00000073408.3	22.5081	-1.27099	0.360867	-3.52204	0.000428237	0.00322816	268949	Mucl3
ENSMUSG00000063011.8	16.6673	-1.28069	0.421111	-3.04123	0.00235617	0.0136122	56047	Msln
ENSMUSG00000048163.14	25.3384	-1.28458	0.342499	-3.75062	0.000176398	0.00147923	20345	Selplg
ENSMUSG00000054457.7	14.6917	-1.28602	0.457529	-2.8108	0.0049419	0.0248778	77288	9430021M05Rik
ENSMUSG00000045322.11	12.6302	-1.2874	0.484615	-2.65655	0.00789449	0.0365087	81897	Tlr9
ENSMUSG00000078695.9	114.573	-1.28845	0.206869	-6.22834	4.71390148317657e-10	1.16797990389537e-08	217149	Cisd3
ENSMUSG00000027840.6	412.311	-1.29028	0.106991	-12.0597	1.72403321619306e-33	1.90699184321762e-31	22414	Wnt2b
ENSMUSG00000073609.10	212.983	-1.292	0.13242	-9.75679	1.72535398981261e-22	1.18873965569293e-20	98314	D2hgdh
ENSMUSG00000031162.15	15.1194	-1.29311	0.45827	-2.82173	0.00477661	0.0242484	14460	Gata1
ENSMUSG00000030717.10	26.8941	-1.2935	0.332873	-3.88587	0.000101963	0.000924149	56312	Nupr1
ENSMUSG00000056306.7	25.3683	-1.29543	0.394745	-3.28169	0.00103187	0.00682597	329641	Sertm1
ENSMUSG00000039191.13	2044.34	-1.29694	0.0602155	-21.5383	6.81870022493085e-103	2.57842013156687e-100	19664	Rbpj
ENSMUSG00000021322.9	14.9574	-1.29804	0.463583	-2.80002	0.00510989	0.0255494	27052	Aoah
ENSMUSG00000097316.3	37.1168	-1.30233	0.313613	-4.15267	3.28624143661301e-05	0.000333756	100038712	Gm10516
ENSMUSG00000028573.19	65.083	-1.30455	0.259295	-5.03116	4.87533675664877e-07	7.40177177059842e-06	75578	Fggy
ENSMUSG00000069793.13	1674.3	-1.30662	0.0850112	-15.3699	2.60386877131329e-53	5.16328124653099e-51	237886	Slfn9
ENSMUSG00000032128.16	32.4547	-1.31309	0.338307	-3.88134	0.000103881	0.000938913	19649	Robo3
ENSMUSG00000095403.9	105.691	-1.31582	0.164811	-7.98379	1.41912610798917e-15	6.08838799891925e-14	100861634	Gm21092
ENSMUSG00000020676.3	256.941	-1.3226	0.149819	-8.82798	1.06580326990185e-18	5.68195448150952e-17	20292	Ccl11
ENSMUSG00000027208.15	43.288	-1.32949	0.259109	-5.131	2.88199844616195e-07	4.5496402654945e-06	14178	Fgf7
ENSMUSG00000069206.15	165.567	-1.33683	0.139457	-9.58591	9.16472145064776e-22	6.10731027817757e-20	238692	Zfp874a
ENSMUSG00000091844.3	13.5599	-1.33844	0.504461	-2.65321	0.00797314	0.0368095	102636082	Ccdc168
ENSMUSG00000028713.18	45.2586	-1.34398	0.261636	-5.13685	2.79386130719186e-07	4.43201803462826e-06	13120	Cyp4b1
ENSMUSG00000040694.5	17.4256	-1.34477	0.447246	-3.00678	0.00264029	0.0149899	11811	Apobec2
ENSMUSG00000040280.11	144.952	-1.34538	0.16905	-7.95846	1.7419431185923e-15	7.39529898389318e-14	407790	Ndufa4l2
ENSMUSG00000024338.16	11.9337	-1.34622	0.509297	-2.64328	0.00821072	0.0377243	16913	Psmb8
ENSMUSG00000102742.2	44.4168	-1.3473	0.271121	-4.96937	6.7169867598599e-07	9.85723869271859e-06	93723	Pcdhga11
ENSMUSG00000034681.18	2586.12	-1.34736	0.0565188	-23.8392	1.31053266016169e-125	6.65914407944656e-123	19826	Rnps1
ENSMUSG00000024610.17	36.5117	-1.35365	0.279288	-4.84679	1.25477329155742e-06	1.74232397273473e-05	16149	Cd74
ENSMUSG00000071551.14	109.13	-1.35896	0.175583	-7.73971	9.964237948759e-15	3.98079874807915e-13	432720	Akr1c19
ENSMUSG00000041670.20	106.158	-1.361	0.174542	-7.79755	6.31206790020021e-15	2.58371206000011e-13	116837	Rims1
ENSMUSG00000041261.10	152.309	-1.36264	0.16555	-8.23101	1.85644360827712e-16	8.52705453971357e-15	12319	Car8
ENSMUSG00000031089.8	28.4196	-1.36449	0.332753	-4.1006	4.12079442969307e-05	0.000408562	56774	Slc6a14
ENSMUSG00000050675.8	23.691	-1.36559	0.354575	-3.85134	0.000117472	0.00104434	14723	Gp1ba
ENSMUSG00000053475.6	38.9807	-1.36604	0.388965	-3.51199	0.000444772	0.00332658	21930	Tnfaip6
ENSMUSG00000053226.8	35.2688	-1.36698	0.345387	-3.95783	7.56351701910778e-05	0.000704772	23863	Dand5
ENSMUSG00000040016.17	116.383	-1.36818	0.167116	-8.187	2.67808652774017e-16	1.21297178108789e-14	19218	Ptger3
ENSMUSG00000028766.11	66.7994	-1.36822	0.238262	-5.74252	9.32769368945884e-09	1.86324692126045e-07	11647	Alpl
ENSMUSG00000068299.12	72.9034	-1.3757	0.247465	-5.55916	2.71077835645918e-08	5.03740069440299e-07	75541	Nat8f4
ENSMUSG00000031778.14	119.122	-1.38063	0.177918	-7.75991	8.49867615166808e-15	3.42050678777532e-13	20312	Cx3cl1
ENSMUSG00000029352.15	12.9596	-1.38557	0.471271	-2.94006	0.00328144	0.0179469	12962	Crybb3
ENSMUSG00000000290.14	45.7716	-1.38842	0.276882	-5.01448	5.31764078797555e-07	7.96910960483709e-06	16414	Itgb2
ENSMUSG00000039236.19	22.1297	-1.39115	0.395772	-3.51503	0.000439706	0.00329931	57444	Isg20
ENSMUSG00000103088.2	271.269	-1.39133	0.126918	-10.9624	5.79321012472677e-28	5.29199981056501e-26	93703	Pcdhgb6
ENSMUSG00000034035.19	17.4796	-1.39188	0.457174	-3.04454	0.00233038	0.0134895	622665	Ccdc17
ENSMUSG00000026778.14	38.8385	-1.39383	0.267025	-5.21984	1.79079230603014e-07	2.92248659662446e-06	18761	Prkcq
ENSMUSG00000037185.10	30.2661	-1.40841	0.322416	-4.3683	1.25215895380288e-05	0.000141194	74127	Krt80
ENSMUSG00000072115.12	16.5862	-1.41541	0.420007	-3.36996	0.000751784	0.00522617	11727	Ang
ENSMUSG00000019326.15	96.8037	-1.41698	0.201376	-7.03649	1.97141232806069e-12	6.29767474543552e-11	11754	Aoc3
ENSMUSG00000018659.13	169.057	-1.42306	0.150048	-9.48402	2.44674753107931e-21	1.57873471648213e-19	103711	Pnpo
ENSMUSG00000006360.12	176.123	-1.42549	0.131611	-10.8311	2.4523948405577e-27	2.19098572019056e-25	12925	Crip1
ENSMUSG00000026649.15	14.9335	-1.43105	0.462255	-3.09581	0.00196279	0.0117507	75472	Cfap126
ENSMUSG00000040035.15	38.8206	-1.43278	0.283457	-5.05465	4.31184554235124e-07	6.58315572944894e-06	214240	Disp2
ENSMUSG00000027977.16	14.6493	-1.43671	0.49548	-2.89964	0.00373592	0.0199233	83398	Ndst3
ENSMUSG00000079293.13	20.6787	-1.44098	0.376831	-3.82395	0.00013133	0.001145	56644	Clec7a
ENSMUSG00000024517.18	20.0436	-1.44239	0.400239	-3.60381	0.000313581	0.00246678	225642	Grp
ENSMUSG00000053063.12	29.5121	-1.45418	0.314151	-4.62891	3.6759646487269e-06	4.63701979738553e-05	232413	Clec12a
ENSMUSG00000032554.16	367.514	-1.45555	0.110303	-13.196	9.25659633258826e-40	1.32028295059548e-37	22041	Trf
ENSMUSG00000024109.19	36.4425	-1.45822	0.321754	-4.5321	5.84007058407868e-06	7.07070347707515e-05	18189	Nrxn1
ENSMUSG00000024600.9	1509.45	-1.46072	0.0933384	-15.6497	3.33908581718264e-55	6.96070966504996e-53	225579	Slc27a6
ENSMUSG00000022025.14	75.7886	-1.46074	0.201339	-7.25513	4.01265890109418e-13	1.4001251873775e-11	16840	Cnmd
ENSMUSG00000030223.15	81.9648	-1.46414	0.19613	-7.46517	8.31914977142267e-14	3.08834190144595e-12	19277	Ptpro
ENSMUSG00000064115.14	14.0871	-1.46583	0.480979	-3.04759	0.00230687	0.0133582	239857	Cadm2
ENSMUSG00000115970.3	13.0933	-1.47478	0.464969	-3.17177	0.00151511	0.00944617	78102	8430426J06Rik
ENSMUSG00000030217.3	108.939	-1.47545	0.176523	-8.35837	6.35902755437358e-17	2.98837537670851e-15	109978	Art4
ENSMUSG00000058656.14	35.3064	-1.47761	0.327073	-4.51766	6.25255396109948e-06	7.50306475331938e-05	320679	Samd12
ENSMUSG00000020268.15	57.072	-1.47925	0.232422	-6.36449	1.95937983824112e-10	5.08126254701765e-09	75530	Lyrm7
ENSMUSG00000002020.16	483.246	-1.48129	0.138525	-10.6933	1.0938396470907e-26	9.46054928813551e-25	16997	Ltbp2
ENSMUSG00000048502.15	192.638	-1.48372	0.162387	-9.13699	6.42165292295825e-20	3.72914559026076e-18	278672	Duxbl1
ENSMUSG00000044349.17	14.0571	-1.4847	0.497359	-2.98518	0.00283411	0.0158961	319317	Snhg11
ENSMUSG00000037362.9	73.094	-1.49509	0.454891	-3.2867	0.00101368	0.00672206	18133	Ccn3
ENSMUSG00000026414.15	81.7351	-1.49727	0.233017	-6.42555	1.31393314051382e-10	3.47391103491946e-09	21956	Tnnt2
ENSMUSG00000036596.7	67.2126	-1.50034	0.221267	-6.78069	1.19607294861441e-11	3.51049569394772e-10	242939	Cpz
ENSMUSG00000027006.14	2755.92	-1.50769	0.0581429	-25.9309	2.98964898538891e-148	2.02548718760099e-145	66861	Dnajc10
ENSMUSG00000030761.17	517.426	-1.51605	0.0948947	-15.9761	1.87467656949533e-57	4.06429880266587e-55	17921	Myo7a
ENSMUSG00000055415.9	12.5725	-1.51667	0.520464	-2.91407	0.00356748	0.0191801	319767	Atp10b
ENSMUSG00000026365.16	219.254	-1.5199	0.15278	-9.94831	2.56509265548242e-23	1.84550471584709e-21	12628	Cfh
ENSMUSG00000022229.4	23.8891	-1.52076	0.368646	-4.12525	3.70324450574913e-05	0.000371009	192113	Atp12a
ENSMUSG00000038188.18	331.228	-1.53197	0.119673	-12.8013	1.61235732249271e-37	2.09735440509851e-35	380713	Scarf1
ENSMUSG00000034427.18	17.5874	-1.532	0.419845	-3.64897	0.000263293	0.0021079	217328	Myo15b
ENSMUSG00000044681.20	12.6181	-1.53319	0.522629	-2.93361	0.00335046	0.018263	269637	Cnpy1
ENSMUSG00000042306.12	13.5098	-1.54394	0.506238	-3.04983	0.00228974	0.0132732	66166	S100a14
ENSMUSG00000033533.15	31.5538	-1.54593	0.326126	-4.74028	2.13424694191225e-06	2.81450569955339e-05	117147	Acsm1
ENSMUSG00000020865.17	111.117	-1.55602	0.178594	-8.71261	2.96965759565129e-18	1.52323761846341e-16	76408	Abcc3
ENSMUSG00000021596.18	16.2645	-1.55605	0.464062	-3.35312	0.00079907	0.00549886	78771	Mctp1
ENSMUSG00000046618.8	177.389	-1.56011	0.141496	-11.0258	2.86891305755472e-28	2.65048444976362e-26	241327	Olfml2a
ENSMUSG00000050994.22	9.85001	-1.57741	0.560321	-2.81519	0.00487481	0.0246086	215772	Adgb
ENSMUSG00000027186.17	185.973	-1.59244	0.132661	-12.0038	3.3923314262551e-33	3.67728726606053e-31	13711	Elf5
ENSMUSG00000058900.7	81.5777	-1.59623	0.194772	-8.19537	2.49819901551027e-16	1.13783518185426e-14	380855	Rsl1
ENSMUSG00000058818.14	12.6209	-1.60813	0.557894	-2.8825	0.00394528	0.0208551	18733	Pirb
ENSMUSG00000034674.19	2032.59	-1.61408	0.0640516	-25.1997	4.03908785728771e-140	2.4324284651666e-137	21665	Tdg
ENSMUSG00000050751.16	70.9333	-1.61556	0.236993	-6.81689	9.30314860143402e-12	2.75034902289668e-10	209966	Pgbd5
ENSMUSG00000095524.2	14.8726	-1.61569	0.469123	-3.44406	0.000573052	0.00416327	108169053	Gm15682
ENSMUSG00000026544.7	83.9036	-1.61914	0.190179	-8.51377	1.68362670276111e-17	8.05169711379283e-16	68440	Dusp23
ENSMUSG00000047735.15	124.274	-1.6274	0.178615	-9.11121	8.14644656671039e-20	4.68060852207459e-18	209086	Samd9l
ENSMUSG00000076435.4	882.143	-1.6281	0.0942343	-17.2771	6.99823668507698e-67	1.77798950780237e-64	264895	Acsf2
ENSMUSG00000060678.6	11.1404	-1.65224	0.599805	-2.75464	0.00587575	0.0287338	319155	H4c3
ENSMUSG00000097276.3	16.2206	-1.65761	0.50855	-3.25949	0.00111613	0.00729433	320163	4930525G20Rik
ENSMUSG00000024084.9	56.7845	-1.66012	0.266205	-6.23625	4.48184392760853e-10	1.1194282989695e-08	70536	Qpct
ENSMUSG00000034472.14	33.3748	-1.66359	0.330722	-5.03017	4.90044951924689e-07	7.42603067874691e-06	75141	Rasd2
ENSMUSG00000031298.16	44.4848	-1.6679	0.297937	-5.59817	2.16630813707434e-08	4.09583375684056e-07	237175	Adgrg2
ENSMUSG00000039084.9	18.443	-1.67448	0.401544	-4.17011	3.04453393221875e-05	0.000311739	12643	Chad
ENSMUSG00000060550.18	30.7584	-1.7192	0.319591	-5.37937	7.47487546880747e-08	1.28615317590274e-06	15018	H2-Q7
ENSMUSG00000079654.4	46.5683	-1.72402	0.267599	-6.44255	1.17480348613108e-10	3.13152535811334e-09	101359	Prrt4
ENSMUSG00000018581.16	39.2358	-1.72589	0.336496	-5.12902	2.91257439379493e-07	4.59344904394816e-06	13411	Dnah11
ENSMUSG00000032420.9	53.1442	-1.73348	0.269453	-6.43333	1.24838043012196e-10	3.31136472981779e-09	23959	Nt5e
ENSMUSG00000055373.9	56.6397	-1.75687	0.247977	-7.0848	1.39243916853323e-12	4.49227398419648e-11	14348	Fut9
ENSMUSG00000021388.15	139.442	-1.77163	0.184976	-9.57761	9.93136986125323e-22	6.59118669159092e-20	66695	Aspn
ENSMUSG00000025150.11	45.9665	-1.77802	0.336101	-5.29012	1.2223613389355e-07	2.04903045062796e-06	12409	Cbr2
ENSMUSG00000063253.12	535.077	-1.7822	0.108715	-16.3934	2.13239259640534e-60	5.02502950978998e-58	56367	Scoc
ENSMUSG00000022097.5	3628.49	-1.78622	0.215177	-8.30119	1.03069788268888e-16	4.81584700359806e-15	20389	Sftpc
ENSMUSG00000016255.6	44.5066	-1.78873	0.270598	-6.61028	3.83601006003009e-11	1.0904462163652e-09	545486	Tubb1
ENSMUSG00000025876.16	252.517	-1.79202	0.131148	-13.6641	1.66325481909513e-42	2.73177003621079e-40	107448	Unc5a
ENSMUSG00000085139.2	20.4448	-1.80321	0.397822	-4.53272	5.82293971496433e-06	7.0552160778927e-05	319764	Sertm2
ENSMUSG00000028337.15	51.4295	-1.80429	0.308378	-5.85091	4.88882212711724e-09	1.03168564665804e-07	107684	Coro2a
ENSMUSG00000032549.8	179.524	-1.83284	0.136461	-13.4313	3.96576157866085e-41	6.02647507187153e-39	270192	Rab6b
ENSMUSG00000030206.14	15.9122	-1.8379	0.450336	-4.08119	4.48066627233732e-05	0.000440748	14840	Gsg1
ENSMUSG00000021850.15	43.6585	-1.85514	0.283146	-6.55187	5.68199726076004e-11	1.57930385401638e-09	67082	Ccdc198
ENSMUSG00000026574.6	18.2577	-1.86173	0.434911	-4.28072	1.86292168528595e-05	0.000201136	56429	Dpt
ENSMUSG00000035299.18	87.8442	-1.8712	0.203959	-9.17441	4.54060671910207e-20	2.69453522819707e-18	17318	Mid1
ENSMUSG00000026834.14	20.5294	-1.87167	0.442385	-4.23087	2.32788808698062e-05	0.000245948	269275	Acvr1c
ENSMUSG00000004110.19	14.0904	-1.8922	0.481191	-3.93233	8.41247751008121e-05	0.000774558	12290	Cacna1e
ENSMUSG00000025081.14	69.4758	-1.89989	0.218175	-8.70811	3.08980527590099e-18	1.5798815656022e-16	83561	Tdrd1
ENSMUSG00000060639.6	151.932	-1.91837	0.153514	-12.4964	7.81395235772651e-36	9.41147150641726e-34	319158	H4c9
ENSMUSG00000072676.13	988.241	-1.93239	0.0734644	-26.3037	1.73760130722478e-152	1.228408576325e-149	66039	Tmem254
ENSMUSG00000028331.13	77.9875	-1.9407	0.246183	-7.88316	3.19204032224289e-15	1.33083527281204e-13	74753	Trmo
ENSMUSG00000036655.9	17.6251	-1.94417	0.453825	-4.28395	1.83601693933695e-05	0.000198495	71693	Colec11
ENSMUSG00000029378.6	14.4147	-1.9459	0.520255	-3.74028	0.000183815	0.00153667	11839	Areg
ENSMUSG00000060636.15	3028.17	-1.9548	0.148254	-13.1855	1.06397631732825e-39	1.50436999302237e-37	57808	Rpl35a
ENSMUSG00000051727.15	28.4616	-1.95537	0.359957	-5.43222	5.56571078097265e-08	9.77305154412691e-07	233529	Kctd14
ENSMUSG00000034159.13	101.669	-1.95668	0.215133	-9.09518	9.44308446837098e-20	5.40649836111662e-18	71874	Mab21l4
ENSMUSG00000020838.13	33.8136	-1.95782	0.312254	-6.26994	3.61176392521718e-10	9.09091043715656e-09	15567	Slc6a4
ENSMUSG00000073158.5	39.7542	-1.9583	0.28394	-6.89688	5.31575388571581e-12	1.60658286583158e-10	66808	9030624G23Rik
ENSMUSG00000032735.16	335.105	-1.96656	0.146947	-13.3828	7.62519740628998e-41	1.1271428166025e-38	319713	Ablim3
ENSMUSG00000055409.15	49.2924	-1.96937	0.277622	-7.09371	1.30563554662744e-12	4.24592679763244e-11	338352	Nell1
ENSMUSG00000023993.8	12.4844	-1.97152	0.499907	-3.94378	8.02068566473324e-05	0.000742267	71326	Treml1
ENSMUSG00000068794.8	28.1846	-1.98273	0.340667	-5.82013	5.88019894739079e-09	1.22266029264162e-07	213945	Col28a1
ENSMUSG00000003038.16	7958.23	-1.99238	0.0595084	-33.4806	9.22688877000295e-246	1.15407085692498e-242	15331	Hmgn2
ENSMUSG00000050640.17	65.649	-1.99254	0.26763	-7.44512	9.68538647001045e-14	3.5791905455084e-12	231503	Tmem150c
ENSMUSG00000048612.17	2089.61	-2.00315	0.0671013	-29.8527	8.10825655753685e-196	8.24001572659682e-193	226101	Myof
ENSMUSG00000018411.18	72.4674	-2.00695	0.22592	-8.88346	6.4812439314233e-19	3.50116366528049e-17	17762	Mapt
ENSMUSG00000121490.1	32.9953	-2.01579	0.314668	-6.4061	1.49291036803667e-10	3.9279486382324e-09	320295	C920006O11Rik
ENSMUSG00000074300.5	14.9994	-2.01957	0.504982	-3.99929	6.35339594364154e-05	0.000602369	407795	Smim31
ENSMUSG00000018727.20	14.4736	-2.02385	0.466994	-4.33378	1.46569262959668e-05	0.000162566	52670	Cpsf4l
ENSMUSG00000040037.14	303.025	-2.03575	0.111335	-18.2849	1.09238373804171e-74	3.0105355221285e-72	320840	Negr1
ENSMUSG00000043410.17	15.765	-2.03619	0.472097	-4.31308	1.60997050849239e-05	0.000176402	330149	Hfm1
ENSMUSG00000112532.2	14.1292	-2.05622	0.577146	-3.56274	0.00036701	0.00281888	102640148	Gm36283
ENSMUSG00000056596.9	17.1762	-2.06107	0.474251	-4.34596	1.3867033562019e-05	0.000154226	69539	Trnp1
ENSMUSG00000069300.4	21.8669	-2.12067	0.440688	-4.81218	1.4929050897063e-06	2.03988544190121e-05	319183	H2bc11
ENSMUSG00000039661.15	10.4443	-2.12907	0.566452	-3.7586	0.000170865	0.00144026	66959	Dusp26
ENSMUSG00000023046.7	39.3615	-2.13994	0.305839	-6.99694	2.61609879435871e-12	8.291962260482e-11	16012	Igfbp6
ENSMUSG00000039977.17	10.412	-2.15471	0.593122	-3.63283	0.000280327	0.00223109	234964	Deup1
ENSMUSG00000038521.18	14.6974	-2.17561	0.486334	-4.4735	7.69511428777761e-06	9.05373070327525e-05	50908	C1s1
ENSMUSG00000028081.7	13246.3	-2.19149	0.0766559	-28.5886	9.30587043966953e-180	8.40630296383481e-177	20091	Rps3a1
ENSMUSG00000121301.1	12.4859	-2.20611	0.53035	-4.15972	3.18636387117378e-05	0.000324423	100417675	Nlrp5-ps
ENSMUSG00000097789.3	259.632	-2.26429	0.155051	-14.6035	2.6672732570957e-48	5.04300734422978e-46	100039239	Ctxnd1
ENSMUSG00000040170.14	65.2029	-2.28338	0.275794	-8.27929	1.23914399808424e-16	5.74030809368939e-15	55990	Fmo2
ENSMUSG00000023806.11	65.4513	-2.3015	0.230507	-9.98452	1.78154750196807e-23	1.31076752859732e-21	100037282	Rsph3b
ENSMUSG00000081559.4	11.2729	-2.34436	0.625782	-3.74629	0.000179471	0.00150345	100040140	Gm12411
ENSMUSG00000024066.10	13.7146	-2.35961	0.545596	-4.32484	1.52642630788766e-05	0.000168041	22436	Xdh
ENSMUSG00000068428.8	21.2758	-2.3669	0.427494	-5.53669	3.08249921896437e-08	5.67626696493326e-07	239789	Gmnc
ENSMUSG00000075420.7	31.3351	-2.37643	0.369953	-6.42359	1.33095395053033e-10	3.51319987591286e-09	68528	Smim6
ENSMUSG00000092074.3	191.086	-2.38879	0.151651	-15.7519	6.66379050550033e-56	1.40718485220046e-53	100310872	Dynlt1a
ENSMUSG00000031722.11	33.2851	-2.43002	0.33014	-7.36057	1.83123760824182e-13	6.61687189111379e-12	15439	Hp
ENSMUSG00000053835.18	58.4825	-2.43131	0.258801	-9.39449	5.74976925197195e-21	3.60970069641173e-19	15042	H2-T24
ENSMUSG00000058246.10	12.6076	-2.44184	0.552234	-4.42175	9.79036799104359e-06	0.000112902	102637366	Krbox5
ENSMUSG00000008348.10	998.457	-2.45889	0.0870185	-28.2571	1.1630619576868e-175	9.00542258666065e-173	22190	Ubc
ENSMUSG00000025877.15	29.0029	-2.48396	0.377944	-6.57228	4.95501472620826e-11	1.38672184936569e-09	212032	Hk3
ENSMUSG00000063600.15	48.8759	-2.50284	0.272713	-9.17755	4.41008858377699e-20	2.62666814550234e-18	75740	Egfem1
ENSMUSG00000028758.13	64.8169	-2.50401	0.240093	-10.4293	1.82206052726722e-25	1.50389361286116e-23	16559	Kif17
ENSMUSG00000024027.9	132.876	-2.50596	0.187077	-13.3953	6.43956042163582e-41	9.60616995007325e-39	14652	Glp1r
ENSMUSG00000015484.4	18.4928	-2.5418	0.474593	-5.35574	8.52077155353815e-08	1.45993409336702e-06	329274	Fam163a
ENSMUSG00000029206.14	17.247	-2.58122	0.474275	-5.44245	5.2552249000355e-08	9.24783083058196e-07	70918	Nsun7
ENSMUSG00000047953.8	20.5996	-2.63837	0.443791	-5.94507	2.76334761573318e-09	6.06370205557646e-08	14729	Gp5
ENSMUSG00000062257.14	346.278	-2.69961	0.127831	-21.1186	5.37118376163788e-99	1.98489654464164e-96	330908	Opcml
ENSMUSG00000049103.15	81.2159	-2.72747	0.247564	-11.0172	3.15611730260285e-28	2.89934843730635e-26	12772	Ccr2
ENSMUSG00000058975.8	15.3169	-2.72986	0.53705	-5.08306	3.71402771861663e-07	5.76241323518191e-06	16502	Kcnc1
ENSMUSG00000121137.1	14.8011	-2.81938	0.545001	-5.17317	2.30160180253573e-07	3.70168598508715e-06	75990	5033421B08Rik
ENSMUSG00000048758.15	5128.55	-2.86063	0.0802603	-35.6419	3.14620699984519e-278	5.68414731305365e-275	19944	Rpl29
ENSMUSG00000050505.8	25.8857	-2.87017	0.397242	-7.22525	5.00174384120949e-13	1.723058365637e-11	219257	Pcdh20
ENSMUSG00000033788.16	382.898	-2.8785	0.124758	-23.0726	8.71811875128453e-118	4.0365446007712e-115	26903	Dysf
ENSMUSG00000029306.9	13.0318	-2.88086	0.566915	-5.08164	3.74183745148548e-07	5.8000264023979e-06	15891	Ibsp
ENSMUSG00000072494.8	84.6169	-2.8832	0.229224	-12.5781	2.78668192328702e-36	3.43268546004901e-34	105651	Ppp1r3e
ENSMUSG00000030111.10	202.773	-2.94503	0.180162	-16.3465	4.60722725963439e-60	1.07019307488079e-57	232345	A2m
ENSMUSG00000056116.19	228.48	-2.95412	0.143796	-20.5438	8.73835115872148e-94	3.02309765618747e-91	15039	H2-T22
ENSMUSG00000038791.15	164.828	-2.95492	0.342254	-8.6337	5.93973527454708e-18	2.92666956254956e-16	117158	Scgb3a2
ENSMUSG00000056598.18	20.8355	-2.95769	0.448107	-6.60041	4.10032632076336e-11	1.15748795096549e-09	74665	Drc3
ENSMUSG00000087028.8	12.4409	-2.96297	0.601509	-4.9259	8.39724975118106e-07	1.2072438634324e-05	329358	Gm13387
ENSMUSG00000030218.3	1589.84	-2.99376	0.0878917	-34.0619	2.7051415083033e-254	3.99869099318287e-251	17313	Mgp
ENSMUSG00000121914.1	48.0983	-3.01694	0.298763	-10.0981	5.63136375151182e-24	4.3396196492693e-22	20905	Sts
ENSMUSG00000054128.17	19.4476	-3.02205	0.527843	-5.72529	1.0325753008284e-08	2.05002129321974e-07	15043	H2-T3
ENSMUSG00000097431.4	72.8944	-3.0306	0.256508	-11.8148	3.27200665408777e-32	3.43244052873982e-30	102640338	Gm26782
ENSMUSG00000056008.2	14.3389	-3.06985	0.563968	-5.4433	5.23026782624752e-08	9.21388459965165e-07	432589	Gm11541
ENSMUSG00000097068.4	24.9923	-3.07828	0.424186	-7.25691	3.96019438736027e-13	1.38479055351565e-11	105246020	Gm26760
ENSMUSG00000073411.13	385.888	-3.11577	0.134131	-23.2293	2.30424251323033e-119	1.10197009603309e-116	14964	H2-D1
ENSMUSG00000029372.8	21.7238	-3.1688	0.483106	-6.55922	5.40897245761396e-11	1.50857447960211e-09	57349	Ppbp
ENSMUSG00000073888.14	80.4853	-3.17053	0.244365	-12.9746	1.70514557856784e-38	2.32988799222799e-36	20301	Ccl27a
ENSMUSG00000002324.9	258.947	-3.18881	0.147591	-21.6056	1.5903162285464e-103	6.15679568480106e-101	56739	Rec8
ENSMUSG00000029368.11	20.6745	-3.20831	0.884903	-3.62561	0.000288281	0.00228656	11657	Alb
ENSMUSG00000095304.10	335.128	-3.22024	0.139576	-23.0716	8.9369991160986e-118	4.0365446007712e-115	211623	Plac9
ENSMUSG00000051246.4	11.2417	-3.24617	1.21925	-2.66243	0.00775798	0.0359797	403174	Msantd1
ENSMUSG00000021509.6	17.464	-3.25599	0.558276	-5.83223	5.46909856150788e-09	1.14302753997581e-07	328258	Slc25a48
ENSMUSG00000023987.15	55.5577	-3.25755	0.317477	-10.2607	1.0590454317236e-24	8.52893562509622e-23	109820	Pgc
ENSMUSG00000076617.10	33.0235	-3.31598	0.391276	-8.47478	2.35528549270982e-17	1.11652892453241e-15	16019	Ighm
ENSMUSG00000040987.16	24.1621	-3.34243	0.468752	-7.13049	1.00014623679671e-12	3.2853288505686e-11	243864	Mill2
ENSMUSG00000048617.17	12.5519	-3.39638	0.62061	-5.47266	4.43341492318708e-08	7.88701604496957e-07	234542	Rtbdn
ENSMUSG00000073079.7	58.1381	-3.41639	0.315604	-10.8249	2.62277880078663e-27	2.3304034590596e-25	24067	Srp54a
ENSMUSG00000037418.7	11.5977	-3.45444	0.689115	-5.01287	5.36239954970227e-07	8.01402726821313e-06	24115	Best1
ENSMUSG00000067212.9	34.8496	-3.54959	0.387422	-9.16207	5.09110333143562e-20	2.99932391917186e-18	15040	H2-T23
ENSMUSG00000085882.3	257.797	-3.64782	0.166484	-21.9109	2.04535169621613e-106	8.11156550743275e-104	72203	2610507I01Rik
ENSMUSG00000121883.1	11.5425	-3.65526	0.69083	-5.29112	1.21572568827254e-07	2.04001028806105e-06	319887	E030030I06Rik
ENSMUSG00000052974.9	23.7774	-3.71846	0.510413	-7.2852	3.21196248602214e-13	1.13783246236863e-11	13107	Cyp2f2
ENSMUSG00000032346.8	12.4065	-3.7775	0.683386	-5.52763	3.24586746227173e-08	5.95686285965444e-07	67968	Ooep
ENSMUSG00000052605.13	28.7458	-3.81285	0.470185	-8.10924	5.09373203641137e-16	2.26915295649449e-14	67441	Isoc2b
ENSMUSG00000073405.7	11.6093	-3.92962	0.717238	-5.47882	4.28163689824449e-08	7.65890164636473e-07	667803	H2-T-ps
ENSMUSG00000036913.16	55.5307	-3.94548	0.337357	-11.6953	1.34752479969422e-31	1.36942207768925e-29	330863	Trim67
ENSMUSG00000060938.15	5023.22	-4.45452	0.277976	-16.0248	8.57003377956247e-58	1.88309120615792e-55	19941	Rpl26
ENSMUSG00000072844.7	25.5925	-4.48862	0.590047	-7.60722	2.80047254550511e-14	1.07142784917443e-12	654820	G530011O06Rik
ENSMUSG00000090272.10	11.8705	-4.57226	0.825402	-5.53944	3.03448553767134e-08	5.60690168665182e-07	100040462	Mndal
ENSMUSG00000031273.17	559.266	-4.69608	0.139699	-33.6156	9.931499197336e-248	1.34571814123903e-244	94216	Col4a6
ENSMUSG00000120584.1	12.8715	-5.1065	0.922018	-5.5384	3.05248453730249e-08	5.63375693263775e-07	102638632	Gm26641
ENSMUSG00000094622.4	27.2746	-5.47668	0.704735	-7.77126	7.7707185780909e-15	3.15091980248773e-13	100040944	Gm3055
ENSMUSG00000112640.2	23.9986	-6.02197	0.893535	-6.73949	1.58941030781214e-11	4.60674003654641e-10	102635315	Gm32687
ENSMUSG00000079018.11	14.1669	-6.57297	1.08624	-6.05112	1.43843258366565e-09	3.30819148662002e-08	17067	Ly6c1
ENSMUSG00000038311.15	66.3987	-6.77039	0.676861	-10.0026	1.48402835158119e-23	1.11199543763641e-21	675325	2410017I17Rik
ENSMUSG00000029307.8	12.1883	-7.08495	1.10761	-6.39659	1.5888538121535e-10	4.16018727626665e-09	13406	Dmp1
ENSMUSG00000045392.9	13.193	-7.20413	1.10816	-6.50099	7.97925126200295e-11	2.1623770920028e-09	258571	Or5m3b
ENSMUSG00000098050.2	16.119	-7.49177	1.08005	-6.93649	4.01956824524473e-12	1.23753025811871e-10	384808	Gm5345
ENSMUSG00000091705.9	43.3937	-8.20241	1.04239	-7.86889	3.57814573554803e-15	1.48799615498749e-13	15013	H2-Q2
ENSMUSG00000066258.14	26.96	-8.23011	1.06147	-7.75348	8.94094214720591e-15	3.58078126388099e-13	76681	Trim12a
ENSMUSG00000073164.12	46.5068	-8.29905	1.04532	-7.93921	2.03474772118524e-15	8.59350596012259e-14	69732	2410018L13Rik
ENSMUSG00000079450.13	47.2474	-9.05052	1.04481	-8.66233	4.62219435461806e-18	2.3125193909566e-16	73061	Cldn34c1
ENSMUSG00000069917.8	804.366	-9.2364	0.488623	-18.9029	1.07946866885707e-79	3.13431438493142e-77	110257	Hba-a2
ENSMUSG00000025991.9	66.235	-9.542	1.03679	-9.2034	3.46807677806686e-20	2.08084606684012e-18	227231	Cps1
ENSMUSG00000073402.12	338.536	-9.86948	0.83769	-11.7818	4.84573729102105e-32	4.98681571848115e-30	667977	H2-T26

## Sheet: Supplemental Table 2
Supplemental Table 2: List of RARE-OCR genes in E14.5 mouse lung
Seqnames	start	end	width	strand	annotation	Ensemble gene ID	Distance to TSS	ENTREZID	SYMBOL	GENENAME
chr1	54765674	54766432	759	*	Promoter (<=1kb)	ENSMUSG00000052331	0	329154	Ankrd44	ankyrin repeat domain 44
chr1	58802380	58803042	663	*	Promoter (<=1kb)	ENSMUSG00000026029	0	12370	Casp8	caspase 8
chr1	74900375	74901379	1005	*	Promoter (<=1kb)	ENSMUSG00000065616	0	723900	Mir375	microRNA 375
chr1	84284090	84285119	1030	*	Promoter (<=1kb)	ENSMUSG00000045658	0	98496	Pid1	phosphotyrosine interaction domain containing 1
chr1	87573706	87574250	545	*	Promoter (<=1kb)	ENSMUSG00000026259	0	53972	Ngef	neuronal guanine nucleotide exchange factor
chr1	131743482	131744427	946	*	Promoter (<=1kb)	ENSMUSG00000042268	0	320718	Slc26a9	solute carrier family 26, member 9
chr1	133921134	133921958	825	*	Promoter (<=1kb)	ENSMUSG00000041577	0	116847	Prelp	proline arginine-rich end leucine-rich repeat
chr1	153185690	153186701	1012	*	Promoter (<=1kb)	ENSMUSG00000026479	0	16782	Lamc2	laminin, gamma 2
chr1	162313470	162314705	1236	*	Promoter (<=1kb)	ENSMUSG00000040265	0	103967	Dnm3	dynamin 3
chr1	171370006	171370764	759	*	Promoter (<=1kb)	ENSMUSG00000006411	0	71740	Nectin4	nectin cell adhesion molecule 4
chr1	191097672	191098976	1305	*	Promoter (<=1kb)	ENSMUSG00000026630	0	381319	Batf3	basic leucine zipper transcription factor, ATF-like 3
chr1	193241947	193243249	1303	*	Promoter (<=1kb)	ENSMUSG00000016194	0	15483	Hsd11b1	hydroxysteroid 11-beta dehydrogenase 1
chr10	6761330	6762142	813	*	Promoter (<=1kb)	ENSMUSG00000078488	0	NA	NA	NA
chr10	18743225	18744192	968	*	Promoter (<=1kb)	ENSMUSG00000019852	0	215821	Arfgef3	ARFGEF family member 3
chr10	62422108	62422749	642	*	Promoter (<=1kb)	ENSMUSG00000020080	0	216019	Hkdc1	hexokinase domain containing 1
chr10	76905696	76906285	590	*	Promoter (<=1kb)	ENSMUSG00000001120	0	59093	Pcbp3	poly(rC) binding protein 3
chr10	79777991	79778401	411	*	Promoter (<=1kb)	ENSMUSG00000020325	699	83554	Fstl3	follistatin-like 3
chr10	81408829	81409336	508	*	Promoter (<=1kb)	ENSMUSG00000085327	-239	102634174	Gm16104	predicted gene 16104
chr10	81559144	81560821	1678	*	Promoter (<=1kb)	ENSMUSG00000054452	0	14797	Tle5	TLE family member 5, transcriptional modulator
chr10	81596752	81597957	1206	*	Promoter (<=1kb)	ENSMUSG00000034758	0	114606	Tle6	transducin-like enhancer of split 6
chr10	117662783	117664331	1549	*	Promoter (<=1kb)	ENSMUSG00000096357	-395	NA	NA	NA
chr10	120899994	120900812	819	*	Promoter (<=1kb)	ENSMUSG00000086522	837	NA	NA	NA
chr10	127422038	127422407	370	*	Promoter (<=1kb)	ENSMUSG00000025404	806	71750	R3hdm2	R3H domain containing 2
chr11	4031090	4032215	1126	*	Promoter (<=1kb)	ENSMUSG00000019368	0	103655	Sec14l4	SEC14-like lipid binding 4
chr11	44398588	44399315	728	*	Promoter (<=1kb)	ENSMUSG00000004296	-748	16160	Il12b	interleukin 12b
chr11	57972940	57974227	1288	*	Promoter (<=1kb)	ENSMUSG00000086666	0	NA	NA	NA
chr11	62538365	62539582	1218	*	Promoter (<=1kb)	ENSMUSG00000018509	0	73139	Cenpv	centromere protein V
chr11	67922765	67923098	334	*	Promoter (<=1kb)	ENSMUSG00000055134	389	NA	NA	NA
chr11	69098704	69099017	314	*	Promoter (<=1kb)	ENSMUSG00000020893	0	18626	Per1	period circadian clock 1
chr11	69858175	69859028	854	*	Promoter (<=1kb)	ENSMUSG00000001583	0	83813	Tnk1	tyrosine kinase, non-receptor, 1
chr11	69964764	69965725	962	*	Promoter (<=1kb)	ENSMUSG00000018569	0	53624	Cldn7	claudin 7
chr11	70655630	70656324	695	*	Promoter (<=1kb)	ENSMUSG00000087523	169	NA	NA	NA
chr11	73327139	73327857	719	*	Promoter (<=1kb)	ENSMUSG00000020774	-332	11484	Aspa	aspartoacylase
chr11	75926219	75927157	939	*	Promoter (<=1kb)	ENSMUSG00000020847	-328	380714	Rph3al	rabphilin 3A-like (without C2 domains)
chr11	76514810	76515695	886	*	Promoter (<=1kb)	ENSMUSG00000080763	741	102632956	Gm12341	predicted gene 12341
chr11	76997114	76997796	683	*	Promoter (<=1kb)	ENSMUSG00000020838	-807	15567	Slc6a4	solute carrier family 6 (neurotransmitter transporter, serotonin), member 4
chr11	79805979	79806711	733	*	Promoter (<=1kb)	ENSMUSG00000086474	-807	NA	NA	NA
chr11	85310580	85310846	267	*	Promoter (<=1kb)	ENSMUSG00000020525	-398	53892	Ppm1d	protein phosphatase 1D magnesium-dependent, delta isoform
chr11	95842100	95842791	692	*	Promoter (<=1kb)	ENSMUSG00000018381	0	66610	Abi3	ABI family member 3
chr11	96034455	96035386	932	*	Promoter (<=1kb)	ENSMUSG00000006058	0	27681	Snf8	SNF8, ESCRT-II complex subunit, homolog (S. cerevisiae)
chr11	98446387	98447455	1069	*	Promoter (<=1kb)	ENSMUSG00000019312	0	14786	Grb7	growth factor receptor bound protein 7
chr11	98960205	98960725	521	*	Promoter (<=1kb)	ENSMUSG00000037992	0	19401	Rara	retinoic acid receptor, alpha
chr11	115366926	115367962	1037	*	Promoter (<=1kb)	ENSMUSG00000034586	0	217310	Hid1	HID1 domain containing
chr12	15815515	15816527	1013	*	Promoter (<=1kb)	ENSMUSG00000020601	258	217410	Trib2	tribbles pseudokinase 2
chr12	56252643	56253583	941	*	Promoter (<=1kb)	ENSMUSG00000077455	-199	115485874	Gm25917	predicted gene, 25917
chr12	65075393	65075988	596	*	Promoter (<=1kb)	ENSMUSG00000055884	0	104806	Fancm	Fanconi anemia, complementation group M
chr12	78983306	78984431	1126	*	Promoter (<=1kb)	ENSMUSG00000046157	0	268567	Tmem229b	transmembrane protein 229B
chr12	84384550	84385132	583	*	Promoter (<=1kb)	ENSMUSG00000021236	278	12499	Entpd5	ectonucleoside triphosphate diphosphohydrolase 5
chr12	86360567	86361259	693	*	Promoter (<=1kb)	ENSMUSG00000021255	0	26380	Esrrb	estrogen related receptor, beta
chr12	111165702	111166991	1290	*	Promoter (<=1kb)	ENSMUSG00000021277	0	22031	Traf3	TNF receptor-associated factor 3
chr12	113132281	113133402	1122	*	Promoter (<=1kb)	ENSMUSG00000021144	733	116870	Mta1	metastasis associated 1
chr13	24112676	24113367	692	*	Promoter (<=1kb)	ENSMUSG00000021338	0	68732	Carmil1	capping protein regulator and myosin 1 linker 1
chr13	51170239	51171727	1489	*	Promoter (<=1kb)	ENSMUSG00000021396	0	75124	Nxnl2	nucleoredoxin-like 2
chr13	51845536	51846204	669	*	Promoter (<=1kb)	ENSMUSG00000021453	-474	23882	Gadd45g	growth arrest and DNA-damage-inducible 45 gamma
chr13	52530194	52530960	767	*	Promoter (<=1kb)	ENSMUSG00000047842	0	68203	Diras2	DIRAS family, GTP-binding RAS-like 2
chr13	52582581	52583778	1198	*	Promoter (<=1kb)	ENSMUSG00000021457	0	20963	Syk	spleen tyrosine kinase
chr13	53274564	53275312	749	*	Promoter (<=1kb)	ENSMUSG00000021464	346	26564	Ror2	receptor tyrosine kinase-like orphan receptor 2
chr13	94173628	94174235	608	*	Promoter (<=1kb)	ENSMUSG00000045312	0	218454	Lhfpl2	lipoma HMGIC fusion partner-like 2
chr13	100107585	100108576	992	*	Promoter (<=1kb)	ENSMUSG00000021643	0	20365	Serf1	small EDRK-rich factor 1
chr13	104863287	104864144	858	*	Promoter (<=1kb)	ENSMUSG00000042655	0	77803	Shisal2b	shisa like 2B
chr13	111856354	111857679	1326	*	Promoter (<=1kb)	ENSMUSG00000086057	0	NA	NA	NA
chr14	32388178	32388718	541	*	Promoter (<=1kb)	ENSMUSG00000072473	0	67085	1700024G13Rik	RIKEN cDNA 1700024G13 gene
chr14	50895893	50896996	1104	*	Promoter (<=1kb)	ENSMUSG00000091089	460	NA	NA	NA
chr14	54650595	54651434	840	*	Promoter (<=1kb)	ENSMUSG00000040840	84	NA	NA	NA
chr14	54993517	54994094	578	*	Promoter (<=1kb)	ENSMUSG00000053093	454	140781	Myh7	myosin, heavy polypeptide 7, cardiac muscle, beta
chr14	55584661	55585484	824	*	Promoter (<=1kb)	ENSMUSG00000022217	0	85308	Emc9	ER membrane protein complex subunit 9
chr14	55854449	55854700	252	*	Promoter (<=1kb)	ENSMUSG00000075592	334	277154	Nynrin	NYN domain and retroviral integrase containing
chr14	56575421	56575857	437	*	Promoter (<=1kb)	ENSMUSG00000054509	0	328417	Parp4	poly (ADP-ribose) polymerase family, member 4
chr14	60176669	60177922	1254	*	Promoter (<=1kb)	ENSMUSG00000021983	0	50769	Atp8a2	ATPase, aminophospholipid transporter-like, class I, type 8A, member 2
chr14	65953305	65954198	894	*	Promoter (<=1kb)	ENSMUSG00000034463	0	219151	Scara3	scavenger receptor class A, member 3
chr14	69028842	69030457	1616	*	Promoter (<=1kb)	ENSMUSG00000014813	0	20855	Stc1	stanniocalcin 1
chr14	70553855	70555191	1337	*	Promoter (<=1kb)	ENSMUSG00000022096	0	15460	Hr	lysine demethylase and nuclear receptor corepressor
chr15	26894102	26894664	563	*	Promoter (<=1kb)	ENSMUSG00000043556	385	448987	Fbxl7	F-box and leucine-rich repeat protein 7
chr15	36082190	36082977	788	*	Promoter (<=1kb)	ENSMUSG00000037627	764	626596	Rgs22	regulator of G-protein signalling 22
chr15	76616037	76617446	1410	*	Promoter (<=1kb)	ENSMUSG00000063354	0	72027	Slc39a4	solute carrier family 39 (zinc transporter), member 4
chr15	78771712	78772738	1027	*	Promoter (<=1kb)	ENSMUSG00000018169	0	17305	Mfng	MFNG O-fucosylpeptide 3-beta-N-acetylglucosaminyltransferase
chr15	81858117	81858857	741	*	Promoter (<=1kb)	ENSMUSG00000048546	0	57259	Tob2	transducer of ERBB2, 2
chr15	83432322	83433120	799	*	Promoter (<=1kb)	ENSMUSG00000016664	0	23970	Pacsin2	protein kinase C and casein kinase substrate in neurons 2
chr15	83563293	83564769	1477	*	Promoter (<=1kb)	ENSMUSG00000041736	0	12257	Tspo	translocator protein
chr15	86089890	86090499	610	*	Promoter (<=1kb)	ENSMUSG00000089680	0	NA	NA	NA
chr15	95880524	95881233	710	*	Promoter (<=1kb)	ENSMUSG00000092978	-707	NA	NA	NA
chr15	97784151	97785017	867	*	Promoter (<=1kb)	ENSMUSG00000081534	0	67739	Slc48a1	solute carrier family 48 (heme transporter), member 1
chr16	17617957	17618671	715	*	Promoter (<=1kb)	ENSMUSG00000005899	-683	77626	Smpd4	sphingomyelin phosphodiesterase 4
chr16	20695732	20696415	684	*	Promoter (<=1kb)	ENSMUSG00000050821	0	78408	Fam131a	family with sequence similarity 131, member A
chr17	26884606	26885440	835	*	Promoter (<=1kb)	ENSMUSG00000078838	735	102638016	Gm17382	predicted gene, 17382
chr17	27017622	27018926	1305	*	Promoter (<=1kb)	ENSMUSG00000048731	0	70772	Ggnbp1	gametogenetin binding protein 1
chr17	31144457	31145036	580	*	Promoter (<=1kb)	ENSMUSG00000024028	-175	21785	Tff2	trefoil factor 2 (spasmolytic protein 1)
chr17	32099682	32100981	1300	*	Promoter (<=1kb)	ENSMUSG00000002791	0	NA	NA	NA
chr17	32113323	32114071	749	*	Promoter (<=1kb)	ENSMUSG00000097305	0	NA	NA	NA
chr17	34120261	34120603	343	*	Promoter (<=1kb)	ENSMUSG00000024335	0	14312	Brd2	bromodomain containing 2
chr17	35424541	35425423	883	*	Promoter (<=1kb)	ENSMUSG00000073409	0	110557	H2-Q6	histocompatibility 2, Q region locus 6
chr17	35837004	35837332	329	*	Promoter (<=1kb)	ENSMUSG00000001525	0	22154	Tubb5	tubulin, beta 5 class I
chr17	36942355	36943428	1074	*	Promoter (<=1kb)	ENSMUSG00000036492	0	386454	Rnf39	ring finger protein 39
chr17	45523263	45523852	590	*	Promoter (<=1kb)	ENSMUSG00000023949	0	21645	Tcte1	t-complex-associated testis expressed 1
chr17	57061925	57062623	699	*	Promoter (<=1kb)	ENSMUSG00000044279	0	224912	Crb3	crumbs family member 3
chr17	73194582	73195771	1190	*	Promoter (<=1kb)	ENSMUSG00000088224	670	115486042	Gm25406	predicted gene, 25406
chr17	74658409	74658916	508	*	Promoter (<=1kb)	ENSMUSG00000080632	-115	NA	NA	NA
chr18	31930873	31931772	900	*	Promoter (<=1kb)	ENSMUSG00000024395	0	225341	Lims2	LIM and senescent cell antigen like domains 2
chr18	74442203	74443130	928	*	Promoter (<=1kb)	ENSMUSG00000025885	0	17919	Myo5b	myosin VB
chr18	74909183	74909637	455	*	Promoter (<=1kb)	ENSMUSG00000076229	596	NA	NA	NA
chr18	80926257	80926708	452	*	Promoter (<=1kb)	ENSMUSG00000092973	-452	NA	NA	NA
chr19	3685915	3687101	1187	*	Promoter (<=1kb)	ENSMUSG00000024913	0	16973	Lrp5	low density lipoprotein receptor-related protein 5
chr19	5050228	5051471	1244	*	Promoter (<=1kb)	ENSMUSG00000024883	0	225870	Rin1	Ras and Rab interactor 1
chr19	5560262	5561313	1052	*	Promoter (<=1kb)	ENSMUSG00000024922	0	18426	Ovol1	ovo like zinc finger 1
chr19	8840342	8840856	515	*	Promoter (<=1kb)	ENSMUSG00000071657	0	14705	Bscl2	BSCL2 lipid droplet biogenesis associated, seipin
chr19	36705276	36706582	1307	*	Promoter (<=1kb)	ENSMUSG00000087579	0	668215	Hectd2os	Hectd2, opposite strand
chr19	55192356	55193214	859	*	Promoter (<=1kb)	ENSMUSG00000098289	0	102465990	Mir6715	microRNA 6715
chr19	56801332	56802031	700	*	Promoter (<=1kb)	ENSMUSG00000035173	-346	213993	Ccdc186	coiled-coil domain containing 186
chr19	57047527	57048275	749	*	Promoter (<=1kb)	ENSMUSG00000025085	-289	226251	Ablim1	actin-binding LIM protein 1
chr2	5797772	5798471	700	*	Promoter (<=1kb)	ENSMUSG00000039128	127	98828	Cdc123	cell division cycle 123
chr2	27676039	27677977	1939	*	Promoter (<=1kb)	ENSMUSG00000015846	0	20181	Rxra	retinoid X receptor alpha
chr2	28205235	28206279	1045	*	Promoter (<=1kb)	ENSMUSG00000026833	0	56177	Olfm1	olfactomedin 1
chr2	30061600	30062125	526	*	Promoter (<=1kb)	ENSMUSG00000054766	0	56086	Set	SET nuclear oncogene
chr2	30265645	30266970	1326	*	Promoter (<=1kb)	ENSMUSG00000079484	0	227696	Phyhd1	phytanoyl-CoA dioxygenase domain containing 1
chr2	30604796	30605646	851	*	Promoter (<=1kb)	ENSMUSG00000047363	0	78617	Cstad	CSA-conditional, T cell activation-dependent protein
chr2	31962331	31963345	1015	*	Promoter (<=1kb)	ENSMUSG00000001864	0	108897	Aif1l	allograft inflammatory factor 1-like
chr2	32182587	32183610	1024	*	Promoter (<=1kb)	ENSMUSG00000039262	0	227723	Prrc2b	proline-rich coiled-coil 2B
chr2	32628638	32629609	972	*	Promoter (<=1kb)	ENSMUSG00000026817	0	11636	Ak1	adenylate kinase 1
chr2	69135520	69136416	897	*	Promoter (<=1kb)	ENSMUSG00000034738	0	329416	Nostrin	nitric oxide synthase trafficker
chr2	72702971	72703897	927	*	Promoter (<=1kb)	ENSMUSG00000085252	0	74541	8430437L04Rik	RIKEN cDNA 8430437L04 gene
chr2	79785459	79786221	763	*	Promoter (<=1kb)	ENSMUSG00000034683	-370	75276	Ppp1r1c	protein phosphatase 1, regulatory inhibitor subunit 1C
chr2	91949586	91950709	1124	*	Promoter (<=1kb)	ENSMUSG00000040479	0	104418	Dgkz	diacylglycerol kinase zeta
chr2	93227702	93228323	622	*	Promoter (<=1kb)	ENSMUSG00000027217	0	241556	Tspan18	tetraspanin 18
chr2	121509387	121509957	571	*	Promoter (<=1kb)	ENSMUSG00000027242	0	241627	Wdr76	WD repeat domain 76
chr2	128429057	128429584	528	*	Promoter (<=1kb)	ENSMUSG00000074813	0	100043424	Morrbid	myeloid RNA regulator of BCL2L11 induced cell death
chr2	131509584	131510432	849	*	Promoter (<=1kb)	ENSMUSG00000027333	632	228608	Smox	spermine oxidase
chr2	142576593	142577798	1206	*	Promoter (<=1kb)	ENSMUSG00000083215	0	NA	NA	NA
chr2	152652735	152653633	899	*	Promoter (<=1kb)	ENSMUSG00000087148	697	75662	1700030C14Rik	RIKEN cDNA 1700030C14 gene
chr2	153527853	153530023	2171	*	Promoter (<=1kb)	ENSMUSG00000061411	0	329540	Nol4l	nucleolar protein 4-like
chr2	155750988	155751713	726	*	Promoter (<=1kb)	ENSMUSG00000027611	0	19124	Procr	protein C receptor, endothelial
chr2	156420398	156422169	1772	*	Promoter (<=1kb)	ENSMUSG00000027624	0	13821	Epb41l1	erythrocyte membrane protein band 4.1 like 1
chr2	158402772	158403611	840	*	Promoter (<=1kb)	ENSMUSG00000083168	0	NA	NA	NA
chr2	165986874	165987656	783	*	Promoter (<=1kb)	ENSMUSG00000084816	-950	NA	NA	NA
chr2	169233446	169234215	770	*	Promoter (<=1kb)	ENSMUSG00000085369	-776	NA	NA	NA
chr2	181212736	181213573	838	*	Promoter (<=1kb)	ENSMUSG00000027579	0	20811	Srms	src-related kinase lacking C-terminal regulatory tyrosine and N-terminal myristylation sites
chr3	9402863	9403304	442	*	Promoter (<=1kb)	ENSMUSG00000097365	0	320088	C030034L19Rik	RIKEN cDNA C030034L19 gene
chr3	57294576	57295765	1190	*	Promoter (<=1kb)	ENSMUSG00000027800	0	17112	Tm4sf1	transmembrane 4 superfamily member 1
chr3	87910487	87910898	412	*	Promoter (<=1kb)	ENSMUSG00000004897	453	15191	Hdgf	heparin binding growth factor
chr3	88324755	88325736	982	*	Promoter (<=1kb)	ENSMUSG00000001418	0	56700	Glmp	glycosylated lysosomal membrane protein
chr3	88652942	88653581	640	*	Promoter (<=1kb)	ENSMUSG00000049741	0	242093	Rxfp4	relaxin family peptide receptor 4
chr3	88832295	88832801	507	*	Promoter (<=1kb)	ENSMUSG00000098912	0	319830	1500004A13Rik	RIKEN cDNA 1500004A13 gene
chr3	89270036	89270786	751	*	Promoter (<=1kb)	ENSMUSG00000027953	0	19729	Slc50a1	solute carrier family 50 (sugar transporter), member 1
chr3	97867355	97868472	1118	*	Promoter (<=1kb)	ENSMUSG00000038170	0	83679	Pde4dip	phosphodiesterase 4D interacting protein (myomegalin)
chr3	101378097	101378556	460	*	Promoter (<=1kb)	ENSMUSG00000042035	972	78908	Igsf3	immunoglobulin superfamily, member 3
chr3	122130779	122132259	1481	*	Promoter (<=1kb)	ENSMUSG00000028125	0	11304	Abca4	ATP-binding cassette, sub-family A member 4
chr3	122620358	122621045	688	*	Promoter (<=1kb)	ENSMUSG00000039735	-691	214459	Fnbp1l	formin binding protein 1-like
chr3	138781496	138782025	530	*	Promoter (<=1kb)	ENSMUSG00000028152	-829	56224	Tspan5	tetraspanin 5
chr3	142620068	142620981	914	*	Promoter (<=1kb)	ENSMUSG00000028270	0	14469	Gbp2	guanylate binding protein 2
chr4	47603797	47604432	636	*	Promoter (<=1kb)	ENSMUSG00000098518	0	NA	NA	NA
chr4	58986548	58987461	914	*	Promoter (<=1kb)	ENSMUSG00000028378	0	67103	Ptgr1	prostaglandin reductase 1
chr4	59884136	59884511	376	*	Promoter (<=1kb)	ENSMUSG00000028385	-183	209131	Snx30	sorting nexin family member 30
chr4	117928780	117930044	1265	*	Promoter (<=1kb)	ENSMUSG00000028539	0	11876	Artn	artemin
chr4	130308398	130308826	429	*	Promoter (<=1kb)	ENSMUSG00000028773	0	14077	Fabp3	fatty acid binding protein 3, muscle and heart
chr4	133601776	133602107	332	*	Promoter (<=1kb)	ENSMUSG00000047281	61	55948	Sfn	stratifin
chr4	140581532	140582456	925	*	Promoter (<=1kb)	ENSMUSG00000040964	0	72754	Arhgef10l	Rho guanine nucleotide exchange factor 10-like
chr4	145836198	145837504	1307	*	Promoter (<=1kb)	ENSMUSG00000096233	0	236069	Gm13238	carnitine deficiency-associated gene expressed in ventricle 3 pseudogene
chr4	149921624	149922878	1255	*	Promoter (<=1kb)	ENSMUSG00000039911	0	74646	Spsb1	splA/ryanodine receptor domain and SOCS box containing 1
chr4	155838254	155838995	742	*	Promoter (<=1kb)	ENSMUSG00000029070	-685	74761	Mxra8	matrix-remodelling associated 8
chr5	8045834	8046269	436	*	Promoter (<=1kb)	ENSMUSG00000003161	0	109552	Sri	sorcin
chr5	28055339	28055900	562	*	Promoter (<=1kb)	ENSMUSG00000097673	0	NA	NA	NA
chr5	33217703	33219270	1568	*	Promoter (<=1kb)	ENSMUSG00000037379	0	100689	Spon2	spondin 2, extracellular matrix protein
chr5	35678975	35679935	961	*	Promoter (<=1kb)	ENSMUSG00000029096	0	78558	Htra3	HtrA serine peptidase 3
chr5	35728803	35729505	703	*	Promoter (<=1kb)	ENSMUSG00000036553	0	231147	Sh3tc1	SH3 domain and tetratricopeptide repeats 1
chr5	53345993	53346463	471	*	Promoter (<=1kb)	ENSMUSG00000077696	0	NA	NA	NA
chr5	66968058	66968753	696	*	Promoter (<=1kb)	ENSMUSG00000037736	0	77569	Limch1	LIM and calponin homology domains 1
chr5	76928105	76928798	694	*	Promoter (<=1kb)	ENSMUSG00000072852	0	NA	NA	NA
chr5	95866851	95867460	610	*	Promoter (<=1kb)	ENSMUSG00000094471	0	NA	NA	NA
chr5	116009147	116010390	1244	*	Promoter (<=1kb)	ENSMUSG00000085376	0	NA	NA	NA
chr5	117133463	117134836	1374	*	Promoter (<=1kb)	ENSMUSG00000061288	0	330177	Taok3	TAO kinase 3
chr5	125303921	125304957	1037	*	Promoter (<=1kb)	ENSMUSG00000037936	0	20778	Scarb1	scavenger receptor class B, member 1
chr5	135133821	135134875	1055	*	Promoter (<=1kb)	ENSMUSG00000005373	190	58805	Mlxipl	MLX interacting protein-like
chr6	3384000	3384762	763	*	Promoter (<=1kb)	ENSMUSG00000047735	243	209086	Samd9l	sterile alpha motif domain containing 9-like
chr6	18030061	18030866	806	*	Promoter (<=1kb)	ENSMUSG00000010797	0	22413	Wnt2	wingless-type MMTV integration site family, member 2
chr6	32510742	32511424	683	*	Promoter (<=1kb)	ENSMUSG00000086763	0	319849	Plxna4os1	plexin A4, opposite strand 1
chr6	35326008	35326726	719	*	Promoter (<=1kb)	ENSMUSG00000047420	0	208164	Fam180a	family with sequence similarity 180, member A
chr6	37806631	37807123	493	*	Promoter (<=1kb)	ENSMUSG00000080242	545	NA	NA	NA
chr6	38096817	38097459	643	*	Promoter (<=1kb)	ENSMUSG00000038600	0	140494	Atp6v0a4	ATPase, H+ transporting, lysosomal V0 subunit A4
chr6	72303584	72304782	1199	*	Promoter (<=1kb)	ENSMUSG00000056370	0	20388	Sftpb	surfactant associated protein B
chr6	83347759	83348430	672	*	Promoter (<=1kb)	ENSMUSG00000045160	-717	78653	Bola3	bolA family member 3
chr6	87730525	87731302	778	*	Promoter (<=1kb)	ENSMUSG00000068263	0	58229	Efcc1	EF hand and coiled-coil domain containing 1
chr6	113471016	113472019	1004	*	Promoter (<=1kb)	ENSMUSG00000030281	0	171095	Il17rc	interleukin 17 receptor C
chr6	121635580	121636397	818	*	Promoter (<=1kb)	ENSMUSG00000030111	0	232345	A2m	alpha-2-macroglobulin
chr6	124718306	124719369	1064	*	Promoter (<=1kb)	ENSMUSG00000065462	0	723944	Mir200c	microRNA 200c
chr6	136857428	136858426	999	*	Promoter (<=1kb)	ENSMUSG00000030217	0	109978	Art4	ADP-ribosyltransferase 4
chr6	148354233	148355260	1028	*	Promoter (<=1kb)	ENSMUSG00000063171	0	NA	NA	NA
chr7	4788759	4789741	983	*	Promoter (<=1kb)	ENSMUSG00000030431	0	664968	Tmem238	transmembrane protein 238
chr7	18884050	18885229	1180	*	Promoter (<=1kb)	ENSMUSG00000030413	0	21946	Pglyrp1	peptidoglycan recognition protein 1
chr7	19693061	19693864	804	*	Promoter (<=1kb)	ENSMUSG00000040564	-403	11812	Apoc1	apolipoprotein C-I
chr7	27308788	27309554	767	*	Promoter (<=1kb)	ENSMUSG00000040488	908	108075	Ltbp4	latent transforming growth factor beta binding protein 4
chr7	28596670	28597179	510	*	Promoter (<=1kb)	ENSMUSG00000030602	907	70584	Pak4	p21 (RAC1) activated kinase 4
chr7	44572158	44572709	552	*	Promoter (<=1kb)	ENSMUSG00000002204	0	16541	Napsa	napsin A aspartic peptidase
chr7	44630284	44630922	639	*	Promoter (<=1kb)	ENSMUSG00000030739	0	71960	Myh14	myosin, heavy polypeptide 14
chr7	44668247	44669490	1244	*	Promoter (<=1kb)	ENSMUSG00000030739	0	71960	Myh14	myosin, heavy polypeptide 14
chr7	45759263	45760022	760	*	Promoter (<=1kb)	ENSMUSG00000003271	0	54200	Sult2b1	sulfotransferase family, cytosolic, 2B, member 1
chr7	45783475	45784199	725	*	Promoter (<=1kb)	ENSMUSG00000062044	0	381983	Lmtk3	lemur tyrosine kinase 3
chr7	80904808	80905210	403	*	Promoter (<=1kb)	ENSMUSG00000025723	0	68039	Nmb	neuromedin B
chr7	81057441	81058804	1364	*	Promoter (<=1kb)	ENSMUSG00000038763	0	116904	Alpk3	alpha-kinase 3
chr7	109865296	109866149	854	*	Promoter (<=1kb)	ENSMUSG00000007279	0	56788	Scube2	signal peptide, CUB domain, EGF-like 2
chr7	112535104	112536424	1321	*	Promoter (<=1kb)	ENSMUSG00000085049	0	102636183	Parvaos	parvin, alpha, opposite strand
chr7	116237010	116238029	1020	*	Promoter (<=1kb)	ENSMUSG00000045659	0	233765	Plekha7	pleckstrin homology domain containing, family A member 7
chr7	128004360	128005423	1064	*	Promoter (<=1kb)	ENSMUSG00000042828	0	434246	Trim72	tripartite motif-containing 72
chr7	133024618	133025139	522	*	Promoter (<=1kb)	ENSMUSG00000030970	-861	13017	Ctbp2	C-terminal binding protein 2
chr7	141265842	141266777	936	*	Promoter (<=1kb)	ENSMUSG00000025498	0	54123	Irf7	interferon regulatory factor 7
chr7	141838699	141839156	458	*	Promoter (<=1kb)	ENSMUSG00000066108	0	74180	Muc5b	mucin 5, subtype B, tracheobronchial
chr8	12925885	12926381	497	*	Promoter (<=1kb)	ENSMUSG00000031442	-251	17207	Mcf2l	mcf.2 transforming sequence-like
chr8	22643435	22643989	555	*	Promoter (<=1kb)	ENSMUSG00000097839	-872	NA	NA	NA
chr8	24724930	24726032	1103	*	Promoter (<=1kb)	ENSMUSG00000031553	0	11497	Adam3	ADAM metallopeptidase domain 3
chr8	27022402	27022848	447	*	Promoter (<=1kb)	ENSMUSG00000031483	-951	244373	Erlin2	ER lipid raft associated 2
chr8	67956599	67957352	754	*	Promoter (<=1kb)	ENSMUSG00000087266	0	NA	NA	NA
chr8	68275491	68277641	2151	*	Promoter (<=1kb)	ENSMUSG00000053886	0	72281	Sh2d4a	SH2 domain containing 4A
chr8	69848952	69849541	590	*	Promoter (<=1kb)	ENSMUSG00000031860	913	80720	Pbx4	pre B cell leukemia homeobox 4
chr8	72189402	72190546	1145	*	Promoter (<=1kb)	ENSMUSG00000062007	0	209488	Hsh2d	hematopoietic SH2 domain containing
chr8	81767334	81768602	1269	*	Promoter (<=1kb)	ENSMUSG00000037940	0	234515	Inpp4b	inositol polyphosphate-4-phosphatase, type II
chr8	83724655	83725141	487	*	Promoter (<=1kb)	ENSMUSG00000002885	0	26364	Adgre5	adhesion G protein-coupled receptor E5
chr8	84021032	84021558	527	*	Promoter (<=1kb)	ENSMUSG00000047986	0	74337	Palm3	paralemmin 3
chr8	84025849	84026677	829	*	Promoter (<=1kb)	ENSMUSG00000047986	0	74337	Palm3	paralemmin 3
chr8	84664954	84665591	638	*	Promoter (<=1kb)	ENSMUSG00000097193	0	NA	NA	NA
chr8	94377513	94378333	821	*	Promoter (<=1kb)	ENSMUSG00000089712	0	115486954	Gm15889	predicted gene 15889
chr8	94695262	94696415	1154	*	Promoter (<=1kb)	ENSMUSG00000031775	0	67801	Pllp	plasma membrane proteolipid
chr8	123185116	123186497	1382	*	Promoter (<=1kb)	ENSMUSG00000019278	0	13479	Dpep1	dipeptidase 1
chr8	125227021	125227644	624	*	Promoter (<=1kb)	ENSMUSG00000086694	0	NA	NA	NA
chr9	30942479	30943603	1125	*	Promoter (<=1kb)	ENSMUSG00000031994	0	30806	Adamts8	ADAM metallopeptidase with thrombospondin type 1 motif 8
chr9	54981138	54981957	820	*	Promoter (<=1kb)	ENSMUSG00000035594	258	110835	Chrna5	cholinergic receptor, nicotinic, alpha polypeptide 5
chr9	58249350	58250206	857	*	Promoter (<=1kb)	ENSMUSG00000036986	0	18854	Pml	promyelocytic leukemia
chr9	60712789	60713588	800	*	Promoter (<=1kb)	ENSMUSG00000034839	0	67557	Larp6	La ribonucleoprotein 6, translational regulator
chr9	66091270	66091977	708	*	Promoter (<=1kb)	ENSMUSG00000032382	0	56440	Snx1	sorting nexin 1
chr9	67235320	67235856	537	*	Promoter (<=1kb)	ENSMUSG00000076379	879	387185	Mir190a	microRNA 190a
chr9	71895912	71896648	737	*	Promoter (<=1kb)	ENSMUSG00000032228	0	21406	Tcf12	transcription factor 12
chr9	75774985	75775782	798	*	Promoter (<=1kb)	ENSMUSG00000032179	0	12160	Bmp5	bone morphogenetic protein 5
chr9	103111359	103112186	828	*	Promoter (<=1kb)	ENSMUSG00000032549	0	270192	Rab6b	RAB6B, member RAS oncogene family
chr9	103230086	103231046	961	*	Promoter (<=1kb)	ENSMUSG00000032554	0	22041	Trf	transferrin
chr9	115196790	115197505	716	*	Promoter (<=1kb)	ENSMUSG00000098191	0	NA	NA	NA
chrX	48341637	48342119	483	*	Promoter (<=1kb)	ENSMUSG00000036959	0	320376	Bcorl1	BCL6 co-repressor-like 1
chrX	73880157	73881447	1291	*	Promoter (<=1kb)	ENSMUSG00000031391	0	16728	L1cam	L1 cell adhesion molecule
chrX	75143144	75143652	509	*	Promoter (<=1kb)	ENSMUSG00000083416	0	NA	NA	NA
chrX	139357636	139358217	582	*	Promoter (<=1kb)	ENSMUSG00000086807	0	78526	Platr21	pluripotency associated transcript 21
chr1	9630713	9631426	714	*	Promoter (<=1kb)	ENSMUSG00000079671	0	NA	NA	NA
chr1	14755020	14756181	1162	*	Promoter (<=1kb)	ENSMUSG00000025930	0	17681	Msc	musculin
chr1	30718566	30719238	673	*	Promoter (<=1kb)	ENSMUSG00000053185	723	NA	NA	NA
chr1	34849706	34850983	1278	*	Promoter (<=1kb)	ENSMUSG00000026123	0	226971	Plekhb2	pleckstrin homology domain containing, family B (evectins) member 2
chr1	36683784	36684676	893	*	Promoter (<=1kb)	ENSMUSG00000046337	-601	381337	Fam178b	family with sequence similarity 178, member B
chr1	37028881	37029815	935	*	Promoter (<=1kb)	ENSMUSG00000050122	0	70853	Vwa3b	von Willebrand factor A domain containing 3B
chr1	38835545	38836867	1323	*	Promoter (<=1kb)	ENSMUSG00000048814	0	381338	Lonrf2	LON peptidase N-terminal domain and ring finger 2
chr1	40085369	40086244	876	*	Promoter (<=1kb)	ENSMUSG00000097899	0	100047133	Gm16894	predicted gene, 16894
chr1	52952313	52953462	1150	*	Promoter (<=1kb)	ENSMUSG00000043629	0	67080	1700019D03Rik	RIKEN cDNA 1700019D03 gene
chr1	60042390	60043577	1188	*	Promoter (<=1kb)	ENSMUSG00000026018	0	70375	Ica1l	islet cell autoantigen 1-like
chr1	72823696	72825253	1558	*	Promoter (<=1kb)	ENSMUSG00000039323	0	16008	Igfbp2	insulin-like growth factor binding protein 2
chr1	74749155	74749893	739	*	Promoter (<=1kb)	ENSMUSG00000006542	0	241113	Prkag3	protein kinase, AMP-activated, gamma 3 non-catalytic subunit
chr1	75360060	75360854	795	*	Promoter (<=1kb)	ENSMUSG00000026208	0	13346	Des	desmin
chr1	75422616	75423611	996	*	Promoter (<=1kb)	ENSMUSG00000026207	0	11790	Speg	SPEG complex locus
chr1	83407604	83408580	977	*	Promoter (<=1kb)	ENSMUSG00000026163	0	77629	Sphkap	SPHK1 interactor, AKAP domain containing
chr1	85751050	85752267	1218	*	Promoter (<=1kb)	ENSMUSG00000098634	0	102466882	Mir8096	microRNA 8096
chr1	91365811	91367220	1410	*	Promoter (<=1kb)	ENSMUSG00000047443	0	227358	Erfe	erythroferrone
chr1	96871373	96872588	1216	*	Promoter (<=1kb)	ENSMUSG00000040693	0	227394	Slco4c1	solute carrier organic anion transporter family, member 4C1
chr1	97833048	97834106	1059	*	Promoter (<=1kb)	ENSMUSG00000026335	541	18484	Pam	peptidylglycine alpha-amidating monooxygenase
chr1	104768329	104769837	1509	*	Promoter (<=1kb)	ENSMUSG00000050840	0	23836	Cdh20	cadherin 20
chr1	118954453	118955611	1159	*	Promoter (<=1kb)	ENSMUSG00000098273	233	102465176	Mir6346	microRNA 6346
chr1	125910985	125912848	1864	*	Promoter (<=1kb)	ENSMUSG00000026344	0	72585	Lypd1	Ly6/Plaur domain containing 1
chr1	126492077	126493210	1134	*	Promoter (<=1kb)	ENSMUSG00000049690	0	210356	Nckap5	NCK-associated protein 5
chr1	131962517	131963994	1478	*	Promoter (<=1kb)	ENSMUSG00000026435	0	212980	Slc45a3	solute carrier family 45, member 3
chr1	132367435	132368205	771	*	Promoter (<=1kb)	ENSMUSG00000042066	0	68875	Tmcc2	transmembrane and coiled-coil domains 2
chr1	132880136	132881775	1640	*	Promoter (<=1kb)	ENSMUSG00000026443	0	16980	Lrrn2	leucine rich repeat protein 2, neuronal
chr1	134332307	134333328	1022	*	Promoter (<=1kb)	ENSMUSG00000026458	0	68507	Ppfia4	protein tyrosine phosphatase, receptor type, f polypeptide (PTPRF), interacting protein (liprin), alpha 4
chr1	134516388	134517142	755	*	Promoter (<=1kb)	ENSMUSG00000096712	-939	NA	NA	NA
chr1	134646317	134646799	483	*	Promoter (<=1kb)	ENSMUSG00000097435	0	NA	NA	NA
chr1	135154021	135155344	1324	*	Promoter (<=1kb)	ENSMUSG00000026426	0	68724	Arl8a	ADP-ribosylation factor-like 8A
chr1	135584392	135586085	1694	*	Promoter (<=1kb)	ENSMUSG00000009418	0	215690	Nav1	neuron navigator 1
chr1	151570844	151572166	1323	*	Promoter (<=1kb)	ENSMUSG00000026483	0	63913	Niban1	niban apoptosis regulator 1
chr1	152687173	152688281	1109	*	Promoter (<=1kb)	ENSMUSG00000086145	0	NA	NA	NA
chr1	153652739	153653988	1250	*	Promoter (<=1kb)	ENSMUSG00000042671	0	67792	Rgs8	regulator of G-protein signaling 8
chr1	153749121	153749903	783	*	Promoter (<=1kb)	ENSMUSG00000066800	0	24014	Rnasel	ribonuclease L (2', 5'-oligoisoadenylate synthetase-dependent)
chr1	155145537	155146181	645	*	Promoter (<=1kb)	ENSMUSG00000026471	599	15064	Mr1	major histocompatibility complex, class I-related
chr1	155741581	155743209	1629	*	Promoter (<=1kb)	ENSMUSG00000026468	0	16872	Lhx4	LIM homeobox protein 4
chr1	156302845	156303821	977	*	Promoter (<=1kb)	ENSMUSG00000060985	0	214575	Tdrd5	tudor domain containing 5
chr1	156523926	156524172	247	*	Promoter (<=1kb)	ENSMUSG00000096493	0	NA	NA	NA
chr1	157506543	157506959	417	*	Promoter (<=1kb)	ENSMUSG00000026589	0	89867	Sec16b	SEC16 homolog B, endoplasmic reticulum export factor
chr1	160350995	160352647	1653	*	Promoter (<=1kb)	ENSMUSG00000026721	0	29809	Rabgap1l	RAB GTPase activating protein 1-like
chr1	163311787	163312873	1087	*	Promoter (<=1kb)	ENSMUSG00000026586	795	18933	Prrx1	paired related homeobox 1
chr1	165762937	165763146	210	*	Promoter (<=1kb)	ENSMUSG00000040713	-600	433375	Creg1	cellular repressor of E1A-stimulated genes 1
chr1	171419058	171420226	1169	*	Promoter (<=1kb)	ENSMUSG00000091166	25	NA	NA	NA
chr1	172524976	172525725	750	*	Promoter (<=1kb)	ENSMUSG00000026546	-324	71870	Cfap45	cilia and flagella associated protein 45
chr1	174040801	174041387	587	*	Promoter (<=1kb)	ENSMUSG00000045381	-546	258712	Or10aa1	olfactory receptor family 10 subfamily AA member 1
chr1	178406833	178407032	200	*	Promoter (<=1kb)	ENSMUSG00000026495	952	68226	Efcab2	EF-hand calcium binding domain 2
chr1	178916907	178918067	1161	*	Promoter (<=1kb)	ENSMUSG00000089713	0	NA	NA	NA
chr1	180956947	180957562	616	*	Promoter (<=1kb)	ENSMUSG00000085563	587	NA	NA	NA
chr1	191977227	191977548	322	*	Promoter (<=1kb)	ENSMUSG00000049353	0	74023	Rd3	retinal degeneration 3
chr10	4266043	4267438	1396	*	Promoter (<=1kb)	ENSMUSG00000038587	0	83397	Akap12	A kinase anchor protein 12
chr10	14544524	14545759	1236	*	Promoter (<=1kb)	ENSMUSG00000039116	0	215798	Adgrg6	adhesion G protein-coupled receptor G6
chr10	19849338	19851740	2403	*	Promoter (<=1kb)	ENSMUSG00000050473	0	76157	Slc35d3	solute carrier family 35, member D3
chr10	20548690	20549245	556	*	Promoter (<=1kb)	ENSMUSG00000019990	-220	29863	Pde7b	phosphodiesterase 7B
chr10	22173110	22173909	800	*	Promoter (<=1kb)	ENSMUSG00000053219	0	379043	Raet1e	retinoic acid early transcript 1E
chr10	22223403	22224127	725	*	Promoter (<=1kb)	ENSMUSG00000097053	-153	NA	NA	NA
chr10	22361322	22362485	1164	*	Promoter (<=1kb)	ENSMUSG00000078452	0	19368	Raet1a	retinoic acid early transcript 1, alpha
chr10	22402198	22402986	789	*	Promoter (<=1kb)	ENSMUSG00000096937	0	100038752	Gm10825	predicted gene 10825
chr10	22413657	22414356	700	*	Promoter (<=1kb)	ENSMUSG00000097012	-158	NA	NA	NA
chr10	24223221	24224355	1135	*	Promoter (<=1kb)	ENSMUSG00000020000	0	59012	Moxd1	monooxygenase, DBH-like 1
chr10	25199614	25200439	826	*	Promoter (<=1kb)	ENSMUSG00000039166	0	432442	Akap7	A kinase anchor protein 7
chr10	27616250	27617418	1169	*	Promoter (<=1kb)	ENSMUSG00000019899	0	16773	Lama2	laminin, alpha 2
chr10	34127169	34128197	1029	*	Promoter (<=1kb)	ENSMUSG00000046031	0	215900	Calhm6	calcium homeostasis modulator family member 6
chr10	41304143	41304343	201	*	Promoter (<=1kb)	ENSMUSG00000091415	163	633979	Ak9	adenylate kinase 9
chr10	41990954	41992201	1248	*	Promoter (<=1kb)	ENSMUSG00000071324	965	213402	Armc2	armadillo repeat containing 2
chr10	43174402	43175520	1119	*	Promoter (<=1kb)	ENSMUSG00000038248	0	109205	Sobp	sine oculis binding protein
chr10	43478011	43478240	230	*	Promoter (<=1kb)	ENSMUSG00000038214	-900	331623	Bend3	BEN domain containing 3
chr10	49788269	49789180	912	*	Promoter (<=1kb)	ENSMUSG00000056073	0	14806	Grik2	glutamate receptor, ionotropic, kainate 2 (beta 2)
chr10	57783914	57785312	1399	*	Promoter (<=1kb)	ENSMUSG00000019874	0	12140	Fabp7	fatty acid binding protein 7, brain
chr10	60105781	60107821	2041	*	Promoter (<=1kb)	ENSMUSG00000058297	0	94214	Spock2	sparc/osteonectin, cwcv and kazal-like domains proteoglycan 2
chr10	60304930	60306237	1308	*	Promoter (<=1kb)	ENSMUSG00000012819	0	22295	Cdh23	cadherin related 23 (otocadherin)
chr10	62412450	62413993	1544	*	Promoter (<=1kb)	ENSMUSG00000020080	-646	216019	Hkdc1	hexokinase domain containing 1
chr10	62725651	62726795	1145	*	Promoter (<=1kb)	ENSMUSG00000036923	0	216021	Stox1	storkhead box 1
chr10	69924384	69924810	427	*	Promoter (<=1kb)	ENSMUSG00000069601	-685	11735	Ank3	ankyrin 3, epithelial
chr10	69925291	69926180	890	*	Promoter (<=1kb)	ENSMUSG00000069601	0	11735	Ank3	ankyrin 3, epithelial
chr10	78279077	78279780	704	*	Promoter (<=1kb)	ENSMUSG00000001211	-641	28169	Agpat3	1-acylglycerol-3-phosphate O-acyltransferase 3
chr10	78297643	78298702	1060	*	Promoter (<=1kb)	ENSMUSG00000001211	0	28169	Agpat3	1-acylglycerol-3-phosphate O-acyltransferase 3
chr10	79636533	79638285	1753	*	Promoter (<=1kb)	ENSMUSG00000020312	0	216148	Shc2	SHC (Src homology 2 domain containing) transforming protein 2
chr10	79997784	79998338	555	*	Promoter (<=1kb)	ENSMUSG00000035722	169	27403	Abca7	ATP-binding cassette, sub-family A member 7
chr10	80805950	80806916	967	*	Promoter (<=1kb)	ENSMUSG00000035262	702	11705	Amh	anti-Mullerian hormone
chr10	80917218	80918492	1275	*	Promoter (<=1kb)	ENSMUSG00000062075	0	16907	Lmnb2	lamin B2
chr10	81268040	81268390	351	*	Promoter (<=1kb)	ENSMUSG00000004931	0	57267	Apba3	amyloid beta precursor protein binding family A member 3
chr10	81328055	81328853	799	*	Promoter (<=1kb)	ENSMUSG00000034881	0	21390	Tbxa2r	thromboxane A2 receptor
chr10	81389870	81390248	379	*	Promoter (<=1kb)	ENSMUSG00000078440	-81	102115	Dohh	deoxyhypusine hydroxylase/monooxygenase
chr10	82689711	82690950	1240	*	Promoter (<=1kb)	ENSMUSG00000020251	0	74782	Glt8d2	glycosyltransferase 8 domain containing 2
chr10	88457835	88458570	736	*	Promoter (<=1kb)	ENSMUSG00000020059	-999	20962	Sycp3	synaptonemal complex protein 3
chr10	93539557	93540960	1404	*	Promoter (<=1kb)	ENSMUSG00000015890	0	71761	Amdhd1	amidohydrolase domain containing 1
chr10	94408624	94409370	747	*	Promoter (<=1kb)	ENSMUSG00000085409	0	NA	NA	NA
chr10	103028001	103029185	1185	*	Promoter (<=1kb)	ENSMUSG00000036602	0	216285	Alx1	ALX homeobox 1
chr10	110000678	110001627	950	*	Promoter (<=1kb)	ENSMUSG00000020181	-459	260315	Nav3	neuron navigator 3
chr10	110794542	110796031	1490	*	Promoter (<=1kb)	ENSMUSG00000089461	-142	115485752	Gm23698	predicted gene, 23698
chr10	114800723	114802562	1840	*	Promoter (<=1kb)	ENSMUSG00000050663	0	237553	Trhde	TRH-degrading enzyme
chr10	120857530	120858301	772	*	Promoter (<=1kb)	ENSMUSG00000087480	0	100504616	Gm15910	predicted gene 15910
chr10	121641474	121642644	1171	*	Promoter (<=1kb)	ENSMUSG00000047642	0	216393	D930020B18Rik	RIKEN cDNA D930020B18 gene
chr10	127030289	127031189	901	*	Promoter (<=1kb)	ENSMUSG00000040521	0	66399	Tsfm	Ts translation elongation factor, mitochondrial
chr10	127350473	127351017	545	*	Promoter (<=1kb)	ENSMUSG00000047492	755	16326	Inhbe	inhibin beta-E
chr10	128297407	128298245	839	*	Promoter (<=1kb)	ENSMUSG00000025383	0	83430	Il23a	interleukin 23, alpha subunit p19
chr10	128645041	128646066	1026	*	Promoter (<=1kb)	ENSMUSG00000002578	0	22781	Ikzf4	IKAROS family zinc finger 4
chr11	4873785	4874950	1166	*	Promoter (<=1kb)	ENSMUSG00000034285	0	18082	Nipsnap1	nipsnap homolog 1
chr11	7063026	7064807	1782	*	Promoter (<=1kb)	ENSMUSG00000020431	0	432530	Adcy1	adenylate cyclase 1
chr11	9117515	9119076	1562	*	Promoter (<=1kb)	ENSMUSG00000020407	0	22271	Upp1	uridine phosphorylase 1
chr11	11836855	11837807	953	*	Promoter (<=1kb)	ENSMUSG00000020182	-575	13195	Ddc	dopa decarboxylase
chr11	11864475	11865647	1173	*	Promoter (<=1kb)	ENSMUSG00000020182	0	13195	Ddc	dopa decarboxylase
chr11	24202408	24203673	1266	*	Promoter (<=1kb)	ENSMUSG00000086117	0	NA	NA	NA
chr11	29839791	29840293	503	*	Promoter (<=1kb)	ENSMUSG00000080851	-82	108167891	Gm12094	60S ribosomal protein L23a pseudogene
chr11	32101090	32101547	458	*	Promoter (<=1kb)	ENSMUSG00000086386	0	104692	Gm12108	predicted gene 12108
chr11	35834094	35834917	824	*	Promoter (<=1kb)	ENSMUSG00000018848	0	104458	Rars1	arginyl-tRNA synthetase 1
chr11	40694811	40695098	288	*	Promoter (<=1kb)	ENSMUSG00000042032	0	108645	Mat2b	methionine adenosyltransferase 2 non-catalytic beta subunit methionine
chr11	43473761	43474817	1057	*	Promoter (<=1kb)	ENSMUSG00000046491	0	69183	C1qtnf2	C1q and tumor necrosis factor related protein 2
chr11	49901158	49902338	1181	*	Promoter (<=1kb)	ENSMUSG00000020374	0	74563	Rasgef1c	RasGEF domain family, member 1C
chr11	51763334	51764241	908	*	Promoter (<=1kb)	ENSMUSG00000020386	0	66397	Sar1b	secretion associated Ras related GTPase 1B
chr11	53469721	53470256	536	*	Promoter (<=1kb)	ENSMUSG00000049427	223	NA	NA	NA
chr11	53794706	53796359	1654	*	Promoter (<=1kb)	ENSMUSG00000081769	0	622459	Gm12216	predicted gene 12216
chr11	53858563	53859959	1397	*	Promoter (<=1kb)	ENSMUSG00000081769	0	622459	Gm12216	predicted gene 12216
chr11	55077025	55078270	1246	*	Promoter (<=1kb)	ENSMUSG00000049588	0	52570	Ccdc69	coiled-coil domain containing 69
chr11	55400846	55401364	519	*	Promoter (<=1kb)	ENSMUSG00000018593	801	20692	Sparc	secreted acidic cysteine rich glycoprotein
chr11	58866902	58867951	1050	*	Promoter (<=1kb)	ENSMUSG00000020491	0	69944	2810021J22Rik	RIKEN cDNA 2810021J22 gene
chr11	58977310	58978910	1601	*	Promoter (<=1kb)	ENSMUSG00000020455	0	94091	Trim11	tripartite motif-containing 11
chr11	60175330	60177362	2033	*	Promoter (<=1kb)	ENSMUSG00000062115	0	19377	Rai1	retinoic acid induced 1
chr11	60698479	60699229	751	*	Promoter (<=1kb)	ENSMUSG00000020536	-494	16897	Llgl1	LLGL1 scribble cell polarity complex component
chr11	60940983	60942057	1075	*	Promoter (<=1kb)	ENSMUSG00000018932	0	26397	Map2k3	mitogen-activated protein kinase kinase 3
chr11	61683719	61684879	1161	*	Promoter (<=1kb)	ENSMUSG00000042377	0	69640	Fam83g	family with sequence similarity 83, member G
chr11	62280609	62280904	296	*	Promoter (<=1kb)	ENSMUSG00000014243	471	69747	Zswim7	zinc finger SWIM-type containing 7
chr11	62575149	62576243	1095	*	Promoter (<=1kb)	ENSMUSG00000018507	0	22368	Trpv2	transient receptor potential cation channel, subfamily V, member 2
chr11	68385638	68387584	1947	*	Promoter (<=1kb)	ENSMUSG00000020902	0	18208	Ntn1	netrin 1
chr11	69125075	69125662	588	*	Promoter (<=1kb)	ENSMUSG00000020892	-234	23801	Aloxe3	arachidonate lipoxygenase 3
chr11	69235175	69236607	1433	*	Promoter (<=1kb)	ENSMUSG00000020890	415	14919	Gucy2e	guanylate cyclase 2e
chr11	69401008	69401733	726	*	Promoter (<=1kb)	ENSMUSG00000085178	0	NA	NA	NA
chr11	69876896	69877302	407	*	Promoter (<=1kb)	ENSMUSG00000094845	716	100503361	Tmem95	transmembrane protein 95
chr11	69965990	69967115	1126	*	Promoter (<=1kb)	ENSMUSG00000018569	0	53624	Cldn7	claudin 7
chr11	70228918	70229233	316	*	Promoter (<=1kb)	ENSMUSG00000000317	444	12029	Bcl6b	B cell CLL/lymphoma 6, member B
chr11	70230155	70230777	623	*	Promoter (<=1kb)	ENSMUSG00000000317	-357	12029	Bcl6b	B cell CLL/lymphoma 6, member B
chr11	72361410	72362305	896	*	Promoter (<=1kb)	ENSMUSG00000020799	0	21689	Tekt1	tektin 1
chr11	73159872	73161222	1351	*	Promoter (<=1kb)	ENSMUSG00000005950	0	94045	P2rx5	purinergic receptor P2X, ligand-gated ion channel, 5
chr11	75168988	75169324	337	*	Promoter (<=1kb)	ENSMUSG00000043099	195	15248	Hic1	hypermethylated in cancer 1
chr11	75192872	75193911	1040	*	Promoter (<=1kb)	ENSMUSG00000045287	0	237847	Rtn4rl1	reticulon 4 receptor-like 1
chr11	75462915	75463319	405	*	Promoter (<=1kb)	ENSMUSG00000065529	-397	387141	Mir22	microRNA 22
chr11	75537776	75538784	1009	*	Promoter (<=1kb)	ENSMUSG00000038178	0	215113	Slc43a2	solute carrier family 43, member 2
chr11	75937259	75937986	728	*	Promoter (<=1kb)	ENSMUSG00000020847	0	380714	Rph3al	rabphilin 3A-like (without C2 domains)
chr11	75999563	76000252	690	*	Promoter (<=1kb)	ENSMUSG00000053783	0	74230	Liat1	ligand of ATE1
chr11	76178736	76180164	1429	*	Promoter (<=1kb)	ENSMUSG00000017288	0	68299	Vps53	VPS53 GARP complex subunit
chr11	76570695	76572004	1310	*	Promoter (<=1kb)	ENSMUSG00000017631	0	109934	Abr	active BCR-related gene
chr11	77930548	77931669	1122	*	Promoter (<=1kb)	ENSMUSG00000000632	0	20370	Sez6	seizure related gene 6
chr11	80141613	80142558	946	*	Promoter (<=1kb)	ENSMUSG00000046909	0	68550	Tefm	transcription elongation factor, mitochondrial
chr11	80377573	80378464	892	*	Promoter (<=1kb)	ENSMUSG00000057181	0	70591	5730455P16Rik	RIKEN cDNA 5730455P16 gene
chr11	82845716	82846380	665	*	Promoter (<=1kb)	ENSMUSG00000020696	0	67338	Rffl	ring finger and FYVE like domain containing protein
chr11	82907697	82908688	992	*	Promoter (<=1kb)	ENSMUSG00000020692	0	217011	Nle1	notchless homolog 1
chr11	85720248	85721140	893	*	Promoter (<=1kb)	ENSMUSG00000086199	-504	71489	Bcas3os1	BCAS3 microtubule associated cell migration factor, opposite strand 1
chr11	87725725	87726908	1184	*	Promoter (<=1kb)	ENSMUSG00000034177	-518	207742	Rnf43	ring finger protein 43
chr11	90142116	90143027	912	*	Promoter (<=1kb)	ENSMUSG00000085074	597	102638165	Gm11494	predicted gene 11494
chr11	94485793	94486357	565	*	Promoter (<=1kb)	ENSMUSG00000020867	0	217116	Spata20	spermatogenesis associated 20
chr11	95836960	95837675	716	*	Promoter (<=1kb)	ENSMUSG00000038811	0	14710	Gngt2	guanine nucleotide binding protein (G protein), gamma transducing activity polypeptide 2
chr11	96285221	96285708	488	*	Promoter (<=1kb)	ENSMUSG00000038721	-915	15415	Hoxb7	homeobox B7
chr11	97025760	97026421	662	*	Promoter (<=1kb)	ENSMUSG00000087067	0	100127433	Gm11532	predicted gene 11532
chr11	97052012	97052991	980	*	Promoter (<=1kb)	ENSMUSG00000038534	0	71240	Osbpl7	oxysterol binding protein-like 7
chr11	97840570	97841536	967	*	Promoter (<=1kb)	ENSMUSG00000050538	0	NA	NA	NA
chr11	97994498	97996315	1818	*	Promoter (<=1kb)	ENSMUSG00000038352	0	217151	Arl5c	ADP-ribosylation factor-like 5C
chr11	99385839	99386801	963	*	Promoter (<=1kb)	ENSMUSG00000087692	-539	NA	NA	NA
chr11	100355879	100356691	813	*	Promoter (<=1kb)	ENSMUSG00000006930	0	15114	Hap1	huntingtin-associated protein 1
chr11	100761496	100762232	737	*	Promoter (<=1kb)	ENSMUSG00000045471	696	15171	Hcrt	hypocretin
chr11	101253376	101254272	897	*	Promoter (<=1kb)	ENSMUSG00000078656	0	28084	Vps25	vacuolar protein sorting 25
chr11	101465569	101466394	826	*	Promoter (<=1kb)	ENSMUSG00000034993	0	26949	Vat1	vesicle amine transport 1
chr11	101771971	101773124	1154	*	Promoter (<=1kb)	ENSMUSG00000017724	0	18612	Etv4	ets variant 4
chr11	101952753	101953448	696	*	Promoter (<=1kb)	ENSMUSG00000071818	332	73887	4930417O22Rik	RIKEN cDNA 4930417O22 gene
chr11	102603251	102603479	229	*	Promoter (<=1kb)	ENSMUSG00000050288	-952	57265	Fzd2	frizzled class receptor 2
chr11	103217778	103218879	1102	*	Promoter (<=1kb)	ENSMUSG00000044787	0	328019	Spata32	spermatogenesis associated 32
chr11	103360250	103360934	685	*	Promoter (<=1kb)	ENSMUSG00000034255	0	544817	Arhgap27	Rho GTPase activating protein 27
chr11	103749593	103750309	717	*	Promoter (<=1kb)	ENSMUSG00000018486	0	22412	Wnt9b	wingless-type MMTV integration site family, member 9B
chr11	105246366	105247161	796	*	Promoter (<=1kb)	ENSMUSG00000020694	0	24086	Tlk2	tousled-like kinase 2 (Arabidopsis)
chr11	105362693	105363872	1180	*	Promoter (<=1kb)	ENSMUSG00000086487	0	NA	NA	NA
chr11	106364647	106365737	1091	*	Promoter (<=1kb)	ENSMUSG00000009210	0	75573	Prr29	proline rich 29
chr11	108377932	108378656	725	*	Promoter (<=1kb)	ENSMUSG00000084916	39	NA	NA	NA
chr11	108586245	108587536	1292	*	Promoter (<=1kb)	ENSMUSG00000020728	0	76380	Cep112	centrosomal protein 112
chr11	108751857	108752666	810	*	Promoter (<=1kb)	ENSMUSG00000020728	0	76380	Cep112	centrosomal protein 112
chr11	109846306	109846919	614	*	Promoter (<=1kb)	ENSMUSG00000087393	428	73257	1700023C21Rik	RIKEN cDNA 1700023C21 gene
chr11	112711643	112712281	639	*	Promoter (<=1kb)	ENSMUSG00000041674	-280	217294	BC006965	cDNA sequence BC006965
chr11	113172298	113173248	951	*	Promoter (<=1kb)	ENSMUSG00000087259	0	72386	2610035D17Rik	RIKEN cDNA 2610035D17 gene
chr11	114850109	114852868	2760	*	Promoter (<=1kb)	ENSMUSG00000051043	0	70355	Gprc5c	G protein-coupled receptor, family C, group 5, member C
chr11	116109524	116111017	1494	*	Promoter (<=1kb)	ENSMUSG00000020773	0	217333	Trim47	tripartite motif-containing 47
chr11	116494399	116495108	710	*	Promoter (<=1kb)	ENSMUSG00000015869	-197	67763	Prpsap1	phosphoribosyl pyrophosphate synthetase-associated protein 1
chr11	117307741	117308415	675	*	Promoter (<=1kb)	ENSMUSG00000059248	0	53860	Septin9	septin 9
chr11	117482337	117483656	1320	*	Promoter (<=1kb)	ENSMUSG00000069588	-712	432615	Gm11733	predicted gene 11733
chr11	117824121	117825040	920	*	Promoter (<=1kb)	ENSMUSG00000025574	777	21877	Tk1	thymidine kinase 1
chr11	119252933	119253700	768	*	Promoter (<=1kb)	ENSMUSG00000039963	0	207607	Ccdc40	coiled-coil domain containing 40
chr11	120369478	120370330	853	*	Promoter (<=1kb)	ENSMUSG00000025384	558	71885	Faap100	Fanconi anemia core complex associated protein 100
chr11	120686214	120687555	1342	*	Promoter (<=1kb)	ENSMUSG00000025142	0	68938	Aspscr1	ASPSCR1 tether for SLC2A4, UBX domain containing
chr11	121543363	121544320	958	*	Promoter (<=1kb)	ENSMUSG00000039230	0	108903	Tbcd	tubulin-specific chaperone d
chr12	4843745	4844079	335	*	Promoter (<=1kb)	ENSMUSG00000051721	442	238037	Wdcp	WD repeat and coiled coil containing
chr12	12910434	12911106	673	*	Promoter (<=1kb)	ENSMUSG00000066629	-880	NA	NA	NA
chr12	17175916	17177005	1090	*	Promoter (<=1kb)	ENSMUSG00000051726	0	382571	Kcnf1	potassium voltage-gated channel, subfamily F, member 1
chr12	23314859	23315620	762	*	Promoter (<=1kb)	ENSMUSG00000092465	0	NA	NA	NA
chr12	28623076	28623793	718	*	Promoter (<=1kb)	ENSMUSG00000036655	0	71693	Colec11	collectin sub-family member 11
chr12	31073448	31075482	2035	*	Promoter (<=1kb)	ENSMUSG00000036136	0	104943	Fam110c	family with sequence similarity 110, member C
chr12	37880398	37881069	672	*	Promoter (<=1kb)	ENSMUSG00000036095	0	217480	Dgkb	diacylglycerol kinase, beta
chr12	45075048	45075413	366	*	Promoter (<=1kb)	ENSMUSG00000046314	-555	217517	Stxbp6	syntaxin binding protein 6 (amisyn)
chr12	49383121	49384180	1060	*	Promoter (<=1kb)	ENSMUSG00000020950	114	15228	Foxg1	forkhead box G1
chr12	49400698	49401853	1156	*	Promoter (<=1kb)	ENSMUSG00000045946	0	NA	NA	NA
chr12	73123532	73124181	650	*	Promoter (<=1kb)	ENSMUSG00000021103	0	17420	Mnat1	menage a trois 1
chr12	76081225	76082235	1011	*	Promoter (<=1kb)	ENSMUSG00000063450	0	319565	Syne2	spectrin repeat containing, nuclear envelope 2
chr12	76176880	76177780	901	*	Promoter (<=1kb)	ENSMUSG00000021055	0	13983	Esr2	estrogen receptor 2 (beta)
chr12	76417052	76418129	1078	*	Promoter (<=1kb)	ENSMUSG00000052221	0	210762	Ppp1r36	protein phosphatase 1, regulatory subunit 36
chr12	81630435	81632010	1576	*	Promoter (<=1kb)	ENSMUSG00000042734	0	69480	Ttc9	tetratricopeptide repeat domain 9
chr12	84698269	84699104	836	*	Promoter (<=1kb)	ENSMUSG00000071234	0	627191	Syndig1l	synapse differentiation inducing 1 like
chr12	84876148	84877177	1030	*	Promoter (<=1kb)	ENSMUSG00000002020	0	16997	Ltbp2	latent transforming growth factor beta binding protein 2
chr12	86421070	86422039	970	*	Promoter (<=1kb)	ENSMUSG00000021255	0	26380	Esrrb	estrogen related receptor, beta
chr12	86678417	86679557	1141	*	Promoter (<=1kb)	ENSMUSG00000021256	0	238328	Vash1	vasohibin 1
chr12	91786309	91787148	840	*	Promoter (<=1kb)	ENSMUSG00000020961	0	108800	Ston2	stonin 2
chr12	99883758	99884090	333	*	Promoter (<=1kb)	ENSMUSG00000021176	-316	78767	Efcab11	EF-hand calcium binding domain 11
chr12	99964319	99965467	1149	*	Promoter (<=1kb)	ENSMUSG00000045404	0	217826	Kcnk13	potassium channel, subfamily K, member 13
chr12	100519637	100521447	1811	*	Promoter (<=1kb)	ENSMUSG00000033530	0	104718	Ttc7b	tetratricopeptide repeat domain 7B
chr12	100907702	100908343	642	*	Promoter (<=1kb)	ENSMUSG00000047415	0	238377	Gpr68	G protein-coupled receptor 68
chr12	104472697	104473492	796	*	Promoter (<=1kb)	ENSMUSG00000021095	0	14836	Gsc	goosecoid homeobox
chr12	104864321	104865618	1298	*	Promoter (<=1kb)	ENSMUSG00000021097	0	94040	Clmn	calmin
chr12	105336323	105337532	1210	*	Promoter (<=1kb)	ENSMUSG00000097929	0	69952	Tunar	Tcl1 upstream neural differentiation associated RNA
chr12	108305757	108306896	1140	*	Promoter (<=1kb)	ENSMUSG00000021260	0	214305	Hhipl1	hedgehog interacting protein-like 1
chr12	109542673	109543197	525	*	Promoter (<=1kb)	ENSMUSG00000021268	405	17263	Meg3	maternally expressed 3
chr12	112619760	112620665	906	*	Promoter (<=1kb)	ENSMUSG00000011148	0	11565	Adss1	adenylosuccinate synthase 1
chr12	112672944	112673163	220	*	Promoter (<=1kb)	ENSMUSG00000001729	781	11651	Akt1	thymoma viral proto-oncogene 1
chr12	112802227	112802911	685	*	Promoter (<=1kb)	ENSMUSG00000072812	0	NA	NA	NA
chr13	13783797	13785332	1536	*	Promoter (<=1kb)	ENSMUSG00000021303	0	14706	Gng4	guanine nucleotide binding protein (G protein), gamma 4
chr13	21440454	21441459	1006	*	Promoter (<=1kb)	ENSMUSG00000055313	0	319207	Pgbd1	piggyBac transposable element derived 1
chr13	22015447	22016128	682	*	Promoter (<=1kb)	ENSMUSG00000086508	-562	NA	NA	NA
chr13	23298428	23300237	1810	*	Promoter (<=1kb)	ENSMUSG00000080698	379	NA	NA	NA
chr13	23762635	23762894	260	*	Promoter (<=1kb)	ENSMUSG00000069265	-249	360198	H3c1	H3 clustered histone 1
chr13	24602952	24604377	1426	*	Promoter (<=1kb)	ENSMUSG00000085603	319	NA	NA	NA
chr13	24638179	24639407	1229	*	Promoter (<=1kb)	ENSMUSG00000036006	0	193385	Ripor2	RHO family interacting cell polarization regulator 2
chr13	34076507	34077489	983	*	Promoter (<=1kb)	ENSMUSG00000058672	519	22151	Tubb2a	tubulin, beta 2A class IIA
chr13	34131033	34131329	297	*	Promoter (<=1kb)	ENSMUSG00000045136	-679	73710	Tubb2b	tubulin, beta 2B class IIB
chr13	37344769	37345442	674	*	Promoter (<=1kb)	ENSMUSG00000021423	0	17084	Ly86	lymphocyte antigen 86
chr13	40730916	40731891	976	*	Promoter (<=1kb)	ENSMUSG00000021359	-498	21418	Tfap2a	transcription factor AP-2, alpha
chr13	46902616	46903366	751	*	Promoter (<=1kb)	ENSMUSG00000084466	27	115488256	Gm22960	predicted gene, 22960
chr13	47014135	47015423	1289	*	Promoter (<=1kb)	ENSMUSG00000044231	0	105193	Nhlrc1	NHL repeat containing 1
chr13	48869551	48871476	1926	*	Promoter (<=1kb)	ENSMUSG00000038025	0	18676	Phf2	PHD finger protein 2
chr13	51792793	51793925	1133	*	Promoter (<=1kb)	ENSMUSG00000021451	0	20354	Sema4d	sema domain, immunoglobulin domain (Ig), transmembrane domain (TM) and short cytoplasmic domain, (semaphorin) 4D
chr13	55634577	55635710	1134	*	Promoter (<=1kb)	ENSMUSG00000021500	0	212880	Ddx46	DEAD box helicase 46
chr13	62129504	62130352	849	*	Promoter (<=1kb)	ENSMUSG00000074867	0	630579	Zfp808	zinc finger protein 808
chr13	67420929	67421821	893	*	Promoter (<=1kb)	ENSMUSG00000055560	0	328274	Zfp459	zinc finger protein 459
chr13	67830724	67831487	764	*	Promoter (<=1kb)	ENSMUSG00000097276	0	320163	4930525G20Rik	RIKEN cDNA 4930525G20 gene
chr13	73692292	73693060	769	*	Promoter (<=1kb)	ENSMUSG00000021565	0	74338	Slc6a19	solute carrier family 6 (neurotransmitter transporter), member 19
chr13	73846582	73848024	1443	*	Promoter (<=1kb)	ENSMUSG00000021567	0	72293	Nkd2	naked cuticle 2
chr13	74292068	74292621	554	*	Promoter (<=1kb)	ENSMUSG00000021575	0	11624	Ahrr	aryl-hydrocarbon receptor repressor
chr13	75955121	75956119	999	*	Promoter (<=1kb)	ENSMUSG00000061833	769	622313	Gm6311	ribosomal protein S2 pseudogene
chr13	92130932	92132188	1257	*	Promoter (<=1kb)	ENSMUSG00000021708	0	19418	Rasgrf2	RAS protein-specific guanine nucleotide-releasing factor 2
chr13	94882699	94884242	1544	*	Promoter (<=1kb)	ENSMUSG00000021685	99	18420	Otp	orthopedia homeobox
chr13	96924012	96925585	1574	*	Promoter (<=1kb)	ENSMUSG00000091387	0	218476	Gcnt4	glucosaminyl (N-acetyl) transferase 4, core 2 (beta-1,6-N-acetylglucosaminyltransferase)
chr13	97070955	97072194	1240	*	Promoter (<=1kb)	ENSMUSG00000041817	0	320557	Fam169a	family with sequence similarity 169, member A
chr13	100551893	100553264	1372	*	Promoter (<=1kb)	ENSMUSG00000021638	0	18260	Ocln	occludin
chr13	102770176	102770851	676	*	Promoter (<=1kb)	ENSMUSG00000034751	218	328329	Mast4	microtubule associated serine/threonine kinase family member 4
chr13	104288162	104288870	709	*	Promoter (<=1kb)	ENSMUSG00000046169	289	108154	Adamts6	ADAM metallopeptidase with thrombospondin type 1 motif 6
chr13	113350451	113351542	1092	*	Promoter (<=1kb)	ENSMUSG00000021763	-61	408066	Cspg4b	chondroitin sulfate proteoglycan 4B
chr14	8002490	8003477	988	*	Promoter (<=1kb)	ENSMUSG00000025277	0	66082	Abhd6	abhydrolase domain containing 6
chr14	8309578	8310320	743	*	Promoter (<=1kb)	ENSMUSG00000021750	0	268709	Fam107a	family with sequence similarity 107, member A
chr14	11554289	11555050	762	*	Promoter (<=1kb)	ENSMUSG00000021745	708	NA	NA	NA
chr14	25532977	25533535	559	*	Promoter (<=1kb)	ENSMUSG00000093081	-904	100526533	Mir3075	microRNA 3075
chr14	27237726	27238528	803	*	Promoter (<=1kb)	ENSMUSG00000021895	0	71704	Arhgef3	Rho guanine nucleotide exchange factor 3
chr14	30878897	30880143	1247	*	Promoter (<=1kb)	ENSMUSG00000042485	0	66175	Mustn1	musculoskeletal, embryonic nuclear protein 1
chr14	31323581	31324201	621	*	Promoter (<=1kb)	ENSMUSG00000019027	0	110084	Dnah1	dynein, axonemal, heavy chain 1
chr14	33370092	33370417	326	*	Promoter (<=1kb)	ENSMUSG00000087639	0	NA	NA	NA
chr14	34104692	34105452	761	*	Promoter (<=1kb)	ENSMUSG00000088533	-704	115485965	Gm24998	predicted gene, 24998
chr14	34200740	34201942	1203	*	Promoter (<=1kb)	ENSMUSG00000071531	0	432839	Gprin2	G protein regulated inducer of neurite outgrowth 2
chr14	34819081	34821052	1972	*	Promoter (<=1kb)	ENSMUSG00000041078	0	14803	Grid1	glutamate receptor, ionotropic, delta 1
chr14	44988343	44989715	1373	*	Promoter (<=1kb)	ENSMUSG00000037759	148	19217	Ptger2	prostaglandin E receptor 2 (subtype EP2)
chr14	46380178	46381078	901	*	Promoter (<=1kb)	ENSMUSG00000079261	-49	100041724	Gm15217	predicted gene 15217
chr14	50785031	50785807	777	*	Promoter (<=1kb)	ENSMUSG00000006288	0	219022	Ttc5	tetratricopeptide repeat domain 5
chr14	54432183	54432806	624	*	Promoter (<=1kb)	ENSMUSG00000000957	579	17387	Mmp14	matrix metallopeptidase 14 (membrane-inserted)
chr14	54475506	54476693	1188	*	Promoter (<=1kb)	ENSMUSG00000022176	0	140743	Rem2	rad and gem related GTP binding protein 2
chr14	55114629	55116243	1615	*	Promoter (<=1kb)	ENSMUSG00000022208	0	319984	Jph4	junctophilin 4
chr14	55617614	55618479	866	*	Promoter (<=1kb)	ENSMUSG00000002324	0	56739	Rec8	REC8 meiotic recombination protein
chr14	58075807	58076663	857	*	Promoter (<=1kb)	ENSMUSG00000021974	0	14180	Fgf9	fibroblast growth factor 9
chr14	60378037	60379771	1735	*	Promoter (<=1kb)	ENSMUSG00000021986	0	72125	Amer2	APC membrane recruitment 2
chr14	63193308	63194338	1031	*	Promoter (<=1kb)	ENSMUSG00000035121	0	382913	Neil2	nei like 2 (E. coli)
chr14	66909753	66910535	783	*	Promoter (<=1kb)	ENSMUSG00000046204	-635	239157	Pnma2	paraneoplastic antigen MA2
chr14	69190367	69191216	850	*	Promoter (<=1kb)	ENSMUSG00000022061	0	18095	Nkx3-1	NK3 homeobox 1
chr14	70076721	70077042	322	*	Promoter (<=1kb)	ENSMUSG00000033730	-403	13655	Egr3	early growth response 3
chr14	75015780	75016883	1104	*	Promoter (<=1kb)	ENSMUSG00000034959	0	271221	Rubcnl	RUN and cysteine rich domain containing beclin 1 interacting protein like
chr14	75456840	75457499	660	*	Promoter (<=1kb)	ENSMUSG00000091722	858	380918	Siah3	siah E3 ubiquitin protein ligase family member 3
chr14	102805830	102806896	1067	*	Promoter (<=1kb)	ENSMUSG00000088971	0	NA	NA	NA
chr14	108913678	108914300	623	*	Promoter (<=1kb)	ENSMUSG00000075478	0	76965	Slitrk1	SLIT and NTRK-like family, member 1
chr14	111674561	111675033	473	*	Promoter (<=1kb)	ENSMUSG00000033214	-82	75409	Slitrk5	SLIT and NTRK-like family, member 5
chr14	118854368	118855555	1188	*	Promoter (<=1kb)	ENSMUSG00000022132	0	58187	Cldn10	claudin 10
chr14	120388804	120389725	922	*	Promoter (<=1kb)	ENSMUSG00000097903	0	NA	NA	NA
chr15	3271234	3271730	497	*	Promoter (<=1kb)	ENSMUSG00000064373	235	20363	Selenop	selenoprotein P
chr15	7397406	7399426	2021	*	Promoter (<=1kb)	ENSMUSG00000042961	0	268780	Egflam	EGF-like, fibronectin type III and laminin G domains
chr15	11906089	11906501	413	*	Promoter (<=1kb)	ENSMUSG00000022206	-415	18162	Npr3	natriuretic peptide receptor 3
chr15	31366893	31368210	1318	*	Promoter (<=1kb)	ENSMUSG00000022237	0	67434	Ankrd33b	ankyrin repeat domain 33B
chr15	34678275	34679493	1219	*	Promoter (<=1kb)	ENSMUSG00000038879	0	223473	Nipal2	NIPA-like domain containing 2
chr15	34836916	34838312	1397	*	Promoter (<=1kb)	ENSMUSG00000050963	0	16539	Kcns2	K+ voltage-gated channel, subfamily S, 2
chr15	35937325	35938500	1176	*	Promoter (<=1kb)	ENSMUSG00000014313	0	12864	Cox6c	cytochrome c oxidase subunit 6C
chr15	37317772	37318587	816	*	Promoter (<=1kb)	ENSMUSG00000022286	0	252973	Grhl2	grainyhead like transcription factor 2
chr15	37765626	37766494	869	*	Promoter (<=1kb)	ENSMUSG00000086313	-225	NA	NA	NA
chr15	41948193	41949720	1528	*	Promoter (<=1kb)	ENSMUSG00000088469	0	115485997	Gm24751	predicted gene, 24751
chr15	43170197	43171144	948	*	Promoter (<=1kb)	ENSMUSG00000051920	0	239405	Rspo2	R-spondin 2
chr15	55307315	55309215	1901	*	Promoter (<=1kb)	ENSMUSG00000022371	0	12818	Col14a1	collagen, type XIV, alpha 1
chr15	58872446	58873302	857	*	Promoter (<=1kb)	ENSMUSG00000037085	0	68260	Trmt12	tRNA methyltransferase 12
chr15	64025399	64026088	690	*	Promoter (<=1kb)	ENSMUSG00000065936	0	115488588	Gm25628	predicted gene, 25628
chr15	66500268	66501118	851	*	Promoter (<=1kb)	ENSMUSG00000022375	0	54562	Dnaaf11	dynein axonemal assembly factor 11
chr15	74709006	74709794	789	*	Promoter (<=1kb)	ENSMUSG00000044276	0	66769	4933427E11Rik	RIKEN cDNA 4933427E11 gene
chr15	75993400	75993987	588	*	Promoter (<=1kb)	ENSMUSG00000063704	0	332110	Mapk15	mitogen-activated protein kinase 15
chr15	76232782	76233233	452	*	Promoter (<=1kb)	ENSMUSG00000022565	-208	18810	Plec	plectin
chr15	76246432	76247785	1354	*	Promoter (<=1kb)	ENSMUSG00000022564	0	66168	Grina	glutamate receptor, ionotropic, N-methyl D-aspartate-associated protein 1 (glutamate binding)
chr15	76294049	76295260	1212	*	Promoter (<=1kb)	ENSMUSG00000071724	0	100503915	Smpd5	sphingomyelin phosphodiesterase 5
chr15	76455985	76457949	1965	*	Promoter (<=1kb)	ENSMUSG00000034161	0	20289	Scx	scleraxis scleraxis bHLH transcription factor
chr15	78876181	78876511	331	*	Promoter (<=1kb)	ENSMUSG00000033128	-679	106039	Gga1	golgi associated, gamma adaptin ear containing, ARF binding protein 1
chr15	79440786	79442505	1720	*	Promoter (<=1kb)	ENSMUSG00000022433	0	27373	Csnk1e	casein kinase 1, epsilon
chr15	80172925	80174563	1639	*	Promoter (<=1kb)	ENSMUSG00000042428	0	17309	Mgat3	mannoside acetylglucosaminyltransferase 3
chr15	81693341	81695115	1775	*	Promoter (<=1kb)	ENSMUSG00000063765	0	214685	Chadl	chondroadherin-like
chr15	82046585	82048007	1423	*	Promoter (<=1kb)	ENSMUSG00000063480	0	20826	Snu13	SNU13 homolog, small nuclear ribonucleoprotein (U4/U6.U5)
chr15	82983181	82983675	495	*	Promoter (<=1kb)	ENSMUSG00000097301	311	NA	NA	NA
chr15	88954321	88954926	606	*	Promoter (<=1kb)	ENSMUSG00000022388	0	239591	Ttll8	tubulin tyrosine ligase-like family, member 8
chr15	89523153	89524575	1423	*	Promoter (<=1kb)	ENSMUSG00000022623	0	58234	Shank3	SH3 and multiple ankyrin repeat domains 3
chr15	99088109	99088652	544	*	Promoter (<=1kb)	ENSMUSG00000001076	-292	239659	C1ql4	complement component 1, q subcomponent-like 4
chr15	99590433	99591207	775	*	Promoter (<=1kb)	ENSMUSG00000044217	0	11830	Aqp5	aquaporin 5
chr15	99670330	99671334	1005	*	Promoter (<=1kb)	ENSMUSG00000023017	0	11419	Asic1	acid-sensing ion channel 1
chr15	100303872	100305362	1491	*	Promoter (<=1kb)	ENSMUSG00000054619	0	70152	Tmt1a	thiol methyltransferase 1A1
chr15	100599221	100600570	1350	*	Promoter (<=1kb)	ENSMUSG00000009739	0	19009	Pou6f1	POU domain, class 6, transcription factor 1
chr15	102002887	102003535	649	*	Promoter (<=1kb)	ENSMUSG00000049382	807	16691	Krt8	keratin 8
chr16	4756717	4757360	644	*	Promoter (<=1kb)	ENSMUSG00000004070	0	15369	Hmox2	heme oxygenase 2
chr16	11983217	11985110	1894	*	Promoter (<=1kb)	ENSMUSG00000022494	0	72555	Shisa9	shisa family member 9
chr16	14292304	14293169	866	*	Promoter (<=1kb)	ENSMUSG00000018830	-896	17880	Myh11	myosin, heavy polypeptide 11, smooth muscle
chr16	16828899	16829612	714	*	Promoter (<=1kb)	ENSMUSG00000022783	0	50525	Spag6l	sperm associated antigen 6-like
chr16	17024449	17025092	644	*	Promoter (<=1kb)	ENSMUSG00000063358	-934	26413	Mapk1	mitogen-activated protein kinase 1
chr16	17489246	17490260	1015	*	Promoter (<=1kb)	ENSMUSG00000022763	0	72168	Aifm3	apoptosis-inducing factor, mitochondrion-associated 3
chr16	18052421	18053340	920	*	Promoter (<=1kb)	ENSMUSG00000003531	0	13353	Dgcr6	DiGeorge syndrome critical region gene 6
chr16	18126966	18128434	1469	*	Promoter (<=1kb)	ENSMUSG00000043811	0	65079	Rtn4r	reticulon 4 receptor
chr16	31070424	31071337	914	*	Promoter (<=1kb)	ENSMUSG00000047434	-598	268880	Xxylt1	xyloside xylosyltransferase 1
chr16	33400050	33400740	691	*	Promoter (<=1kb)	ENSMUSG00000022811	0	22661	Zfp148	zinc finger protein 148
chr16	35769927	35770814	888	*	Promoter (<=1kb)	ENSMUSG00000022849	0	66667	Hspbap1	Hspb associated protein 1
chr16	36641649	36642589	941	*	Promoter (<=1kb)	ENSMUSG00000022901	216	12524	Cd86	CD86 antigen
chr16	41532389	41533721	1333	*	Promoter (<=1kb)	ENSMUSG00000061080	0	268890	Lsamp	limbic system-associated membrane protein
chr16	45093130	45094362	1233	*	Promoter (<=1kb)	ENSMUSG00000022665	0	67896	Ccdc80	coiled-coil domain containing 80
chr16	45653612	45654740	1129	*	Promoter (<=1kb)	ENSMUSG00000033187	0	212998	BC016579	cDNA sequence, BC016579
chr16	45723741	45725163	1423	*	Promoter (<=1kb)	ENSMUSG00000022658	0	56370	Tagln3	transgelin 3
chr16	49801065	49801812	748	*	Promoter (<=1kb)	ENSMUSG00000097465	532	NA	NA	NA
chr16	55495036	55495394	359	*	Promoter (<=1kb)	ENSMUSG00000093292	305	100628589	Mir5118	microRNA 5118
chr16	60604879	60606653	1775	*	Promoter (<=1kb)	ENSMUSG00000055540	0	13840	Epha6	Eph receptor A6
chr16	78930517	78931571	1055	*	Promoter (<=1kb)	ENSMUSG00000022860	0	246048	Chodl	chondrolectin
chr16	87783652	87784201	550	*	Promoter (<=1kb)	ENSMUSG00000055972	0	NA	NA	NA
chr16	87784263	87785106	844	*	Promoter (<=1kb)	ENSMUSG00000055972	188	NA	NA	NA
chr16	92497791	92499070	1280	*	Promoter (<=1kb)	ENSMUSG00000022949	0	209195	Clic6	chloride intracellular channel 6
chr16	94327718	94328770	1053	*	Promoter (<=1kb)	ENSMUSG00000022941	0	170765	Ripply3	ripply transcriptional repressor 3
chr17	8339584	8341701	2118	*	Promoter (<=1kb)	ENSMUSG00000055945	0	320111	Prr18	proline rich 18
chr17	10463398	10464437	1040	*	Promoter (<=1kb)	ENSMUSG00000089633	-400	319750	A230009B12Rik	RIKEN cDNA A230009B12 gene
chr17	12939364	12940630	1267	*	Promoter (<=1kb)	ENSMUSG00000062480	0	224530	Acat3	acetyl-Coenzyme A acetyltransferase 3
chr17	15375634	15376813	1180	*	Promoter (<=1kb)	ENSMUSG00000014773	0	13388	Dll1	delta like canonical Notch ligand 1
chr17	17448516	17449257	742	*	Promoter (<=1kb)	ENSMUSG00000047786	0	66643	Lix1	limb and CNS expressed 1
chr17	23683281	23684953	1673	*	Promoter (<=1kb)	ENSMUSG00000066720	0	56863	Cldn9	claudin 9
chr17	24514751	24515425	675	*	Promoter (<=1kb)	ENSMUSG00000052752	-13	224619	Traf7	TNF receptor-associated factor 7
chr17	24533393	24534001	609	*	Promoter (<=1kb)	ENSMUSG00000079657	0	328778	Rab26	RAB26, member RAS oncogene family
chr17	24894581	24895618	1038	*	Promoter (<=1kb)	ENSMUSG00000038880	0	79044	Mrps34	mitochondrial ribosomal protein S34
chr17	25239618	25240721	1104	*	Promoter (<=1kb)	ENSMUSG00000015126	0	68327	Tsr3	TSR3 20S rRNA accumulation
chr17	25823462	25823913	452	*	Promoter (<=1kb)	ENSMUSG00000025737	0	268933	Wdr24	WD repeat domain 24
chr17	25941486	25942481	996	*	Promoter (<=1kb)	ENSMUSG00000025728	0	14755	Pigq	phosphatidylinositol glycan anchor biosynthesis, class Q
chr17	26094913	26095752	840	*	Promoter (<=1kb)	ENSMUSG00000024177	0	56520	Nme4	NME/NM23 nucleoside diphosphate kinase 4
chr17	29888275	29889573	1299	*	Promoter (<=1kb)	ENSMUSG00000043557	0	74762	Mdga1	MAM domain containing glycosylphosphatidylinositol anchor 1
chr17	34093112	34093923	812	*	Promoter (<=1kb)	ENSMUSG00000024334	690	15001	H2-Oa	histocompatibility 2, O region alpha locus
chr17	34305629	34306022	394	*	Promoter (<=1kb)	ENSMUSG00000060586	0	14969	H2-Eb1	histocompatibility 2, class II antigen E beta
chr17	35050107	35050493	387	*	Promoter (<=1kb)	ENSMUSG00000007041	141	114584	Clic1	chloride intracellular channel 1
chr17	35077696	35078411	716	*	Promoter (<=1kb)	ENSMUSG00000073413	0	114654	Ly6g6d	lymphocyte antigen 6 family member G6D
chr17	35126167	35126725	559	*	Promoter (<=1kb)	ENSMUSG00000043311	0	114585	D17H6S53E	DNA segment, Chr 17, human D6S53E
chr17	35195363	35196295	933	*	Promoter (<=1kb)	ENSMUSG00000098291	391	102465588	Mir6973a	microRNA 6973a
chr17	35393802	35394388	587	*	Promoter (<=1kb)	ENSMUSG00000055413	0	15016	H2-Q5	histocompatibility 2, Q region locus 5
chr17	35993492	35994041	550	*	Promoter (<=1kb)	ENSMUSG00000092368	-412	NA	NA	NA
chr17	36178896	36179638	743	*	Promoter (<=1kb)	ENSMUSG00000092374	0	NA	NA	NA
chr17	45596962	45597482	521	*	Promoter (<=1kb)	ENSMUSG00000023942	0	63959	Slc29a1	solute carrier family 29 (nucleoside transporters), member 1
chr17	46545858	46546604	747	*	Promoter (<=1kb)	ENSMUSG00000040327	0	78309	Cul9	cullin 9
chr17	50189680	50190849	1170	*	Promoter (<=1kb)	ENSMUSG00000039316	0	76438	Rftn1	raftlin lipid raft linker 1
chr17	52601957	52602747	791	*	Promoter (<=1kb)	ENSMUSG00000035580	0	211468	Kcnh8	potassium voltage-gated channel, subfamily H (eag-related), member 8
chr17	56241675	56242410	736	*	Promoter (<=1kb)	ENSMUSG00000065491	-578	723883	Mir7b	microRNA 7b
chr17	56418026	56418972	947	*	Promoter (<=1kb)	ENSMUSG00000098339	0	102465590	Mir6977	microRNA 6977
chr17	63492722	63493763	1042	*	Promoter (<=1kb)	ENSMUSG00000023965	0	50758	Fbxl17	F-box and leucine-rich repeat protein 17
chr17	68836669	68837800	1132	*	Promoter (<=1kb)	ENSMUSG00000095407	0	622645	Tmem200c	transmembrane protein 200C
chr17	72603009	72603671	663	*	Promoter (<=1kb)	ENSMUSG00000055471	38	11682	Alk	anaplastic lymphoma kinase
chr17	75538904	75539708	805	*	Promoter (<=1kb)	ENSMUSG00000002017	864	72722	Fam98a	family with sequence similarity 98, member A
chr17	83630849	83632426	1578	*	Promoter (<=1kb)	ENSMUSG00000045053	0	225030	Kcng3	potassium voltage-gated channel, subfamily G, member 3
chr17	88791301	88792452	1152	*	Promoter (<=1kb)	ENSMUSG00000024107	0	16867	Lhcgr	luteinizing hormone/choriogonadotropin receptor
chr17	90454688	90455817	1130	*	Promoter (<=1kb)	ENSMUSG00000073367	0	NA	NA	NA
chr17	90455869	90456475	607	*	Promoter (<=1kb)	ENSMUSG00000024109	0	18189	Nrxn1	neurexin I
chr18	5591110	5593550	2441	*	Promoter (<=1kb)	ENSMUSG00000024238	0	21417	Zeb1	zinc finger E-box binding homeobox 1
chr18	11839068	11840964	1897	*	Promoter (<=1kb)	ENSMUSG00000040957	0	63955	Cables1	CDK5 and Abl enzyme substrate 1
chr18	20058731	20059798	1068	*	Promoter (<=1kb)	ENSMUSG00000024331	0	13506	Dsc2	desmocollin 2
chr18	24470576	24471161	586	*	Promoter (<=1kb)	ENSMUSG00000024273	0	68046	2700062C07Rik	RIKEN cDNA 2700062C07 gene
chr18	24652685	24654598	1914	*	Promoter (<=1kb)	ENSMUSG00000039616	0	68591	Mocos	molybdenum cofactor sulfurase
chr18	32559193	32560332	1140	*	Promoter (<=1kb)	ENSMUSG00000090523	0	71683	Gypc	glycophorin C
chr18	35721923	35722845	923	*	Promoter (<=1kb)	ENSMUSG00000073599	0	68545	Ecscr	endothelial cell surface expressed chemotaxis and apoptosis regulator
chr18	37143333	37144417	1085	*	Promoter (<=1kb)	ENSMUSG00000007440	0	12943	Pcdha10	protocadherin alpha 10
chr18	37814310	37816159	1850	*	Promoter (<=1kb)	ENSMUSG00000023036	0	93707	Pcdhgc4	protocadherin gamma subfamily C, 4
chr18	37852591	37852951	361	*	Promoter (<=1kb)	ENSMUSG00000024456	456	13367	Diaph1	diaphanous related formin 1
chr18	37997411	37998121	711	*	Promoter (<=1kb)	ENSMUSG00000024451	0	106952	Arap3	ArfGAP with RhoGAP domain, ankyrin repeat and PH domain 3
chr18	38211221	38213147	1927	*	Promoter (<=1kb)	ENSMUSG00000051375	0	75599	Pcdh1	protocadherin 1
chr18	43477559	43478100	542	*	Promoter (<=1kb)	ENSMUSG00000043424	0	100042807	Eif3j2	eukaryotic translation initiation factor 3, subunit J2
chr18	44811504	44812657	1154	*	Promoter (<=1kb)	ENSMUSG00000071856	0	328949	Mcc	mutated in colorectal cancers
chr18	46212073	46212857	785	*	Promoter (<=1kb)	ENSMUSG00000033949	0	28105	Trim36	tripartite motif-containing 36
chr18	46573919	46574637	719	*	Promoter (<=1kb)	ENSMUSG00000056130	0	225471	Ticam2	TIR domain containing adaptor molecule 2
chr18	47369748	47370036	289	*	Promoter (<=1kb)	ENSMUSG00000019647	-878	20358	Sema6a	sema domain, transmembrane domain (TM), and cytoplasmic domain, (semaphorin) 6A
chr18	52616601	52617134	534	*	Promoter (<=1kb)	ENSMUSG00000046886	686	66758	Zfp474	zinc finger protein 474
chr18	56975057	56976020	964	*	Promoter (<=1kb)	ENSMUSG00000024592	0	77422	C330018D20Rik	RIKEN cDNA C330018D20 gene
chr18	60600210	60600709	500	*	Promoter (<=1kb)	ENSMUSG00000043079	0	104027	Synpo	synaptopodin
chr18	60630128	60630729	602	*	Promoter (<=1kb)	ENSMUSG00000043079	-275	104027	Synpo	synaptopodin
chr18	61911113	61912236	1124	*	Promoter (<=1kb)	ENSMUSG00000032735	0	319713	Ablim3	actin binding LIM protein family, member 3
chr18	68336797	68337881	1085	*	Promoter (<=1kb)	ENSMUSG00000007480	0	17203	Mc5r	melanocortin 5 receptor
chr18	77794155	77795074	920	*	Promoter (<=1kb)	ENSMUSG00000025429	0	19201	Pstpip2	proline-serine-threonine phosphatase-interacting protein 2
chr18	80985768	80988048	2281	*	Promoter (<=1kb)	ENSMUSG00000024565	0	20689	Sall3	spalt like transcription factor 3
chr19	3986044	3986824	781	*	Promoter (<=1kb)	ENSMUSG00000024866	0	71670	Acy3	aminoacylase 3
chr19	4476343	4477656	1314	*	Promoter (<=1kb)	ENSMUSG00000049303	0	171180	Syt12	synaptotagmin XII
chr19	4854791	4855788	998	*	Promoter (<=1kb)	ENSMUSG00000083282	0	56464	Ctsf	cathepsin F
chr19	5704214	5705504	1291	*	Promoter (<=1kb)	ENSMUSG00000024936	0	16530	Kcnk7	potassium channel, subfamily K, member 7
chr19	5802560	5802793	234	*	Promoter (<=1kb)	ENSMUSG00000092341	0	72289	Malat1	metastasis associated lung adenocarcinoma transcript 1 (non-coding RNA)
chr19	6400846	6402247	1402	*	Promoter (<=1kb)	ENSMUSG00000032946	0	19395	Rasgrp2	RAS, guanyl releasing protein 2
chr19	6995866	6996583	718	*	Promoter (<=1kb)	ENSMUSG00000037349	0	68323	Nudt22	nudix hydrolase 22
chr19	7422064	7422655	592	*	Promoter (<=1kb)	ENSMUSG00000098293	0	102466781	Mir6991	microRNA 6991
chr19	8892817	8893165	349	*	Promoter (<=1kb)	ENSMUSG00000071652	0	109077	Ints5	integrator complex subunit 5
chr19	23652507	23653167	661	*	Promoter (<=1kb)	ENSMUSG00000033053	0	67483	Cfap95	cilia and flagella associated protein 95
chr19	24861253	24862531	1279	*	Promoter (<=1kb)	ENSMUSG00000041731	0	226041	Pgm5	phosphoglucomutase 5
chr19	26605829	26607555	1727	*	Promoter (<=1kb)	ENSMUSG00000024921	0	67155	Smarca2	SWI/SNF related, matrix associated, actin dependent regulator of chromatin, subfamily a, member 2
chr19	26754092	26754860	769	*	Promoter (<=1kb)	ENSMUSG00000024921	492	67155	Smarca2	SWI/SNF related, matrix associated, actin dependent regulator of chromatin, subfamily a, member 2
chr19	28743214	28743953	740	*	Promoter (<=1kb)	ENSMUSG00000067351	-663	434460	Rps15a-ps2	ribosomal protein S15A, pseudogene 2
chr19	28963697	28964778	1082	*	Promoter (<=1kb)	ENSMUSG00000040105	0	74411	Plpp6	phospholipid phosphatase 6
chr19	31663550	31665322	1773	*	Promoter (<=1kb)	ENSMUSG00000052920	0	19091	Prkg1	protein kinase, cGMP-dependent, type I
chr19	31763868	31764745	878	*	Promoter (<=1kb)	ENSMUSG00000052920	228	19091	Prkg1	protein kinase, cGMP-dependent, type I
chr19	32323086	32323473	388	*	Promoter (<=1kb)	ENSMUSG00000040451	0	208449	Sgms1	sphingomyelin synthase 1
chr19	32349232	32349654	423	*	Promoter (<=1kb)	ENSMUSG00000040451	0	208449	Sgms1	sphingomyelin synthase 1
chr19	33761145	33762072	928	*	Promoter (<=1kb)	ENSMUSG00000024766	0	381236	Lipo3	lipase, member O3
chr19	34474290	34476147	1858	*	Promoter (<=1kb)	ENSMUSG00000050370	0	12642	Ch25h	cholesterol 25-hydroxylase
chr19	38096843	38097723	881	*	Promoter (<=1kb)	ENSMUSG00000054200	0	107221	Ffar4	free fatty acid receptor 4
chr19	44145771	44146768	998	*	Promoter (<=1kb)	ENSMUSG00000057506	0	73689	Bloc1s2	biogenesis of lysosomal organelles complex-1, subunit 2
chr19	44519051	44519600	550	*	Promoter (<=1kb)	ENSMUSG00000051984	993	240667	Sec31b	SEC31 homolog B, COPII coat complex component
chr19	44988767	44989800	1034	*	Promoter (<=1kb)	ENSMUSG00000025207	0	26456	Sema4g	sema domain, immunoglobulin domain (Ig), transmembrane domain (TM) and short cytoplasmic domain, (semaphorin) 4G
chr19	45046549	45046858	310	*	Promoter (<=1kb)	ENSMUSG00000074818	0	100503041	Pdzd7	PDZ domain containing 7
chr19	45235850	45236983	1134	*	Promoter (<=1kb)	ENSMUSG00000025216	-39	16814	Lbx1	ladybird homeobox 1
chr19	47836845	47837859	1015	*	Promoter (<=1kb)	ENSMUSG00000044948	0	100048534	Cfap43	cilia and flagella associated protein 43
chr19	47937395	47938387	993	*	Promoter (<=1kb)	ENSMUSG00000046585	0	381229	Cfap58	cilia and flagella associated protein 58
chr19	53676672	53677797	1126	*	Promoter (<=1kb)	ENSMUSG00000043639	0	73713	Rbm20	RNA binding motif protein 20
chr19	55743478	55744373	896	*	Promoter (<=1kb)	ENSMUSG00000024985	633	21416	Tcf7l2	transcription factor 7 like 2, T cell specific, HMG box
chr19	58910912	58911895	984	*	Promoter (<=1kb)	ENSMUSG00000092813	0	100526480	Mir3086	microRNA 3086
chr19	60889096	60889504	409	*	Promoter (<=1kb)	ENSMUSG00000003228	-245	14773	Grk5	G protein-coupled receptor kinase 5
chr2	4300355	4300785	431	*	Promoter (<=1kb)	ENSMUSG00000026657	0	209630	Frmd4a	FERM domain containing 4A
chr2	5037383	5037733	351	*	Promoter (<=1kb)	ENSMUSG00000086430	103	NA	NA	NA
chr2	11171837	11172820	984	*	Promoter (<=1kb)	ENSMUSG00000026778	0	18761	Prkcq	protein kinase C, theta
chr2	11705017	11706408	1392	*	Promoter (<=1kb)	ENSMUSG00000023206	0	16169	Il15ra	interleukin 15 receptor, alpha chain
chr2	20721816	20722711	896	*	Promoter (<=1kb)	ENSMUSG00000036617	0	208618	Etl4	enhancer trap locus 4
chr2	20942474	20942790	317	*	Promoter (<=1kb)	ENSMUSG00000036591	629	71435	Arhgap21	Rho GTPase activating protein 21
chr2	22773775	22774763	989	*	Promoter (<=1kb)	ENSMUSG00000026786	0	54519	Apbb1ip	amyloid beta precursor protein binding family B member 1 interacting protein
chr2	24405343	24406012	670	*	Promoter (<=1kb)	ENSMUSG00000026979	0	215632	Psd4	pleckstrin and Sec7 domain containing 4
chr2	25196346	25197015	670	*	Promoter (<=1kb)	ENSMUSG00000059555	0	227612	Tor4a	torsin family 4, member A
chr2	25304682	25305572	891	*	Promoter (<=1kb)	ENSMUSG00000026959	0	14810	Grin1	glutamate receptor, ionotropic, NMDA1 (zeta 1)
chr2	25355806	25356993	1188	*	Promoter (<=1kb)	ENSMUSG00000026958	0	83768	Dpp7	dipeptidylpeptidase 7
chr2	25581092	25582303	1212	*	Promoter (<=1kb)	ENSMUSG00000029419	-993	381353	Ajm1	apical junction component 1
chr2	26090978	26092558	1581	*	Promoter (<=1kb)	ENSMUSG00000026932	0	67991	Nacc2	nucleus accumbens associated 2, BEN and BTB (POZ) domain containing
chr2	26341391	26343069	1679	*	Promoter (<=1kb)	ENSMUSG00000026930	0	67839	Gpsm1	G-protein signalling modulator 1 (AGS3-like, C. elegans)
chr2	26627870	26629543	1674	*	Promoter (<=1kb)	ENSMUSG00000036186	0	56279	Dipk1b	divergent protein kinase domain 1B
chr2	27071166	27071670	505	*	Promoter (<=1kb)	ENSMUSG00000009214	509	66139	Mymk	myomaker, myoblast fusion factor
chr2	29054273	29055386	1114	*	Promoter (<=1kb)	ENSMUSG00000079502	0	329375	Cfap77	cilia and flagella associated protein 77
chr2	29252386	29253886	1501	*	Promoter (<=1kb)	ENSMUSG00000035513	0	171171	Ntng2	netrin G2
chr2	30084706	30085145	440	*	Promoter (<=1kb)	ENSMUSG00000026785	53	263803	Pkn3	protein kinase N3
chr2	30800911	30802021	1111	*	Promoter (<=1kb)	ENSMUSG00000044320	0	73598	1700001O22Rik	RIKEN cDNA 1700001O22 gene
chr2	30844947	30846133	1187	*	Promoter (<=1kb)	ENSMUSG00000039476	0	20204	Prrx2	paired related homeobox 2
chr2	32084050	32085076	1027	*	Promoter (<=1kb)	ENSMUSG00000050592	0	241303	Fam78a	family with sequence similarity 78, member A
chr2	32352108	32353707	1600	*	Promoter (<=1kb)	ENSMUSG00000026825	0	13429	Dnm1	dynamin 1
chr2	32631778	32632190	413	*	Promoter (<=1kb)	ENSMUSG00000026817	611	11636	Ak1	adenylate kinase 1
chr2	34913651	34915014	1364	*	Promoter (<=1kb)	ENSMUSG00000026873	0	74016	Phf19	PHD finger protein 19
chr2	35461690	35462643	954	*	Promoter (<=1kb)	ENSMUSG00000035778	-241	14594	Ggta1	glycoprotein galactosyltransferase alpha 1, 3
chr2	37516167	37516705	539	*	Promoter (<=1kb)	ENSMUSG00000035437	0	227800	Rabgap1	RAB GTPase activating protein 1
chr2	38738697	38739786	1090	*	Promoter (<=1kb)	ENSMUSG00000063972	678	14536	Nr6a1	nuclear receptor subfamily 6, group A, member 1
chr2	52037758	52038367	610	*	Promoter (<=1kb)	ENSMUSG00000053475	0	21930	Tnfaip6	tumor necrosis factor alpha induced protein 6
chr2	57115833	57117381	1549	*	Promoter (<=1kb)	ENSMUSG00000026826	-795	18227	Nr4a2	nuclear receptor subfamily 4, group A, member 2
chr2	57997678	57998640	963	*	Promoter (<=1kb)	ENSMUSG00000026828	0	241391	Galnt5	polypeptide N-acetylgalactosaminyltransferase 5
chr2	58324203	58325054	852	*	Promoter (<=1kb)	ENSMUSG00000026834	0	269275	Acvr1c	activin A receptor, type IC
chr2	59484397	59485523	1127	*	Promoter (<=1kb)	ENSMUSG00000026989	0	76747	Dapl1	death associated protein-like 1
chr2	69790330	69790772	443	*	Promoter (<=1kb)	ENSMUSG00000027088	-200	73373	Phospho2	phosphatase, orphan 2
chr2	73528817	73530009	1193	*	Promoter (<=1kb)	ENSMUSG00000075284	0	215280	Wipf1	WAS/WASL interacting protein family, member 1
chr2	74691231	74691975	745	*	Promoter (<=1kb)	ENSMUSG00000050368	141	15430	Hoxd10	homeobox D10
chr2	74715676	74716589	914	*	Promoter (<=1kb)	ENSMUSG00000052371	0	NA	NA	NA
chr2	75981146	75982314	1169	*	Promoter (<=1kb)	ENSMUSG00000075271	0	78802	Ift70a1	intraflagellar transport 70A1
chr2	79453921	79454707	787	*	Promoter (<=1kb)	ENSMUSG00000097843	0	NA	NA	NA
chr2	80446319	80447787	1469	*	Promoter (<=1kb)	ENSMUSG00000027004	0	20378	Frzb	frizzled-related protein
chr2	84475773	84477237	1465	*	Promoter (<=1kb)	ENSMUSG00000027082	0	21788	Tfpi	tissue factor pathway inhibitor
chr2	91921067	91922685	1619	*	Promoter (<=1kb)	ENSMUSG00000040495	0	12672	Chrm4	cholinergic receptor, muscarinic 4
chr2	92914696	92915630	935	*	Promoter (<=1kb)	ENSMUSG00000027220	0	80976	Syt13	synaptotagmin XIII
chr2	93198630	93200154	1525	*	Promoter (<=1kb)	ENSMUSG00000068735	0	277414	Trp53i11	transformation related protein 53 inducible protein 11
chr2	93982172	93983497	1326	*	Promoter (<=1kb)	ENSMUSG00000040174	-546	69113	Alkbh3	alkB homolog 3, alpha-ketoglutarate-dependent dioxygenase
chr2	102450199	102452421	2223	*	Promoter (<=1kb)	ENSMUSG00000075012	0	14221	Fjx1	four jointed box 1
chr2	102658212	102659431	1220	*	Promoter (<=1kb)	ENSMUSG00000005089	0	20511	Slc1a2	solute carrier family 1 (glial high affinity glutamate transporter), member 2
chr2	105674081	105675722	1642	*	Promoter (<=1kb)	ENSMUSG00000027168	0	18508	Pax6	paired box 6
chr2	106649746	106650021	276	*	Promoter (<=1kb)	ENSMUSG00000085218	313	102640562	BB218582	expressed sequence BB218582
chr2	110362181	110363419	1239	*	Promoter (<=1kb)	ENSMUSG00000074971	0	67606	Fibin	fin bud initiation factor homolog (zebrafish)
chr2	114052662	114053637	976	*	Promoter (<=1kb)	ENSMUSG00000068614	0	11464	Actc1	actin, alpha, cardiac muscle 1
chr2	117342057	117343790	1734	*	Promoter (<=1kb)	ENSMUSG00000027347	0	19419	Rasgrp1	RAS guanyl releasing protein 1
chr2	118710977	118711821	845	*	Promoter (<=1kb)	ENSMUSG00000040061	0	18796	Plcb2	phospholipase C, beta 2
chr2	119172843	119174100	1258	*	Promoter (<=1kb)	ENSMUSG00000055926	-409	623781	Gm14137	predicted gene 14137
chr2	119324704	119325963	1260	*	Promoter (<=1kb)	ENSMUSG00000027314	0	54485	Dll4	delta like canonical Notch ligand 4
chr2	119328974	119329700	727	*	Promoter (<=1kb)	ENSMUSG00000027314	436	54485	Dll4	delta like canonical Notch ligand 4
chr2	119662326	119663297	972	*	Promoter (<=1kb)	ENSMUSG00000027305	0	69702	Ndufaf1	NADH:ubiquinone oxidoreductase complex assembly factor 1
chr2	120245080	120245657	578	*	Promoter (<=1kb)	ENSMUSG00000050211	0	329502	Pla2g4e	phospholipase A2, group IVE
chr2	120563343	120564024	682	*	Promoter (<=1kb)	ENSMUSG00000027288	0	20402	Zfp106	zinc finger protein 106
chr2	120970018	120971126	1109	*	Promoter (<=1kb)	ENSMUSG00000027272	0	22222	Ubr1	ubiquitin protein ligase E3 component n-recognin 1
chr2	122637480	122638045	566	*	Promoter (<=1kb)	ENSMUSG00000033213	0	433470	AA467197	expressed sequence AA467197
chr2	124089717	124091175	1459	*	Promoter (<=1kb)	ENSMUSG00000027200	0	214968	Sema6d	sema domain, transmembrane domain (TM), and cytoplasmic domain, (semaphorin) 6D
chr2	127483049	127483314	266	*	Promoter (<=1kb)	ENSMUSG00000079056	-550	56461	Kcnip3	Kv channel interacting protein 3, calsenilin
chr2	130696474	130698063	1590	*	Promoter (<=1kb)	ENSMUSG00000074796	0	269356	Slc4a11	solute carrier family 4, sodium bicarbonate transporter-like, member 11
chr2	131041072	131042020	949	*	Promoter (<=1kb)	ENSMUSG00000027316	0	14588	Gfra4	glial cell line derived neurotrophic factor family receptor alpha 4
chr2	132020555	132021669	1115	*	Promoter (<=1kb)	ENSMUSG00000027339	0	215653	Rassf2	Ras association (RalGDS/AF-6) domain family member 2
chr2	132879163	132880146	984	*	Promoter (<=1kb)	ENSMUSG00000043110	745	320974	Lrrn4	leucine rich repeat neuronal 4
chr2	144330610	144332490	1881	*	Promoter (<=1kb)	ENSMUSG00000037279	0	107586	Ovol2	ovo like zinc finger 2
chr2	145785585	145786700	1116	*	Promoter (<=1kb)	ENSMUSG00000001768	0	74030	Rin2	Ras and Rab interactor 2
chr2	147083567	147085666	2100	*	Promoter (<=1kb)	ENSMUSG00000054160	0	228731	Nkx2-4	NK2 homeobox 4
chr2	148419607	148420178	572	*	Promoter (<=1kb)	ENSMUSG00000082911	-341	NA	NA	NA
chr2	148443244	148443866	623	*	Promoter (<=1kb)	ENSMUSG00000027435	0	17064	Cd93	CD93 antigen
chr2	152696627	152697280	654	*	Promoter (<=1kb)	ENSMUSG00000097722	0	NA	NA	NA
chr2	152933054	152933592	539	*	Promoter (<=1kb)	ENSMUSG00000074676	0	14239	Foxs1	forkhead box S1
chr2	153478650	153478995	346	*	Promoter (<=1kb)	ENSMUSG00000061411	731	329540	Nol4l	nucleolar protein 4-like
chr2	154549084	154550019	936	*	Promoter (<=1kb)	ENSMUSG00000038523	157	75480	1700003F12Rik	RIKEN cDNA 1700003F12 gene
chr2	154651306	154651836	531	*	Promoter (<=1kb)	ENSMUSG00000038467	0	75608	Chmp4b	charged multivesicular body protein 4B
chr2	156841174	156842160	987	*	Promoter (<=1kb)	ENSMUSG00000062175	152	228839	Tgif2	TGFB-induced factor homeobox 2
chr2	157913080	157913716	637	*	Promoter (<=1kb)	ENSMUSG00000037843	-937	277432	Vstm2l	V-set and transmembrane domain containing 2-like
chr2	160911480	160912842	1363	*	Promoter (<=1kb)	ENSMUSG00000050700	0	280635	Emilin3	elastin microfibril interfacer 3
chr2	163918338	163919529	1192	*	Promoter (<=1kb)	ENSMUSG00000035226	0	241770	Rims4	regulating synaptic membrane exocytosis 4
chr2	164953103	164953571	469	*	Promoter (<=1kb)	ENSMUSG00000017737	-815	17395	Mmp9	matrix metallopeptidase 9
chr2	165061698	165062410	713	*	Promoter (<=1kb)	ENSMUSG00000017652	-266	21939	Cd40	CD40 antigen
chr2	168280650	168281691	1042	*	Promoter (<=1kb)	ENSMUSG00000074575	0	241794	Kcng1	potassium voltage-gated channel, subfamily G, member 1
chr2	170496896	170497649	754	*	Promoter (<=1kb)	ENSMUSG00000038567	0	13081	Cyp24a1	cytochrome P450, family 24, subfamily a, polypeptide 1
chr2	172550329	172550995	667	*	Promoter (<=1kb)	ENSMUSG00000028640	0	21420	Tfap2c	transcription factor AP-2, gamma
chr2	173219409	173220007	599	*	Promoter (<=1kb)	ENSMUSG00000027514	-486	58203	Zbp1	Z-DNA binding protein 1
chr2	179776286	179776798	513	*	Promoter (<=1kb)	ENSMUSG00000000305	-365	12561	Cdh4	cadherin 4
chr2	180472187	180473818	1632	*	Promoter (<=1kb)	ENSMUSG00000038963	0	108115	Slco4a1	solute carrier organic anion transporter family, member 4a1
chr2	180724940	180725896	957	*	Promoter (<=1kb)	ENSMUSG00000023393	0	228993	Slc17a9	solute carrier family 17, member 9
chr2	181598400	181599394	995	*	Promoter (<=1kb)	ENSMUSG00000038605	0	229011	Samd10	sterile alpha motif domain containing 10
chr2	181670849	181671842	994	*	Promoter (<=1kb)	ENSMUSG00000046470	0	20672	Sox18	SRY (sex determining region Y)-box 18
chr2	181679773	181681127	1355	*	Promoter (<=1kb)	ENSMUSG00000059540	0	21400	Tcea2	transcription elongation factor A (SII), 2
chr3	9704856	9705600	745	*	Promoter (<=1kb)	ENSMUSG00000027508	0	94212	Pag1	phosphoprotein associated with glycosphingolipid microdomains 1
chr3	13472706	13473700	995	*	Promoter (<=1kb)	ENSMUSG00000097338	896	NA	NA	NA
chr3	30012753	30013728	976	*	Promoter (<=1kb)	ENSMUSG00000027684	0	14013	Mecom	MDS1 and EVI1 complex locus
chr3	30595009	30595920	912	*	Promoter (<=1kb)	ENSMUSG00000065361	0	NA	NA	NA
chr3	31149464	31150329	866	*	Promoter (<=1kb)	ENSMUSG00000037625	0	18417	Cldn11	claudin 11
chr3	37182243	37183200	958	*	Promoter (<=1kb)	ENSMUSG00000084754	0	102639848	Gm12532	predicted gene 12532
chr3	37348196	37349391	1196	*	Promoter (<=1kb)	ENSMUSG00000037225	0	14173	Fgf2	fibroblast growth factor 2
chr3	37613687	37614072	386	*	Promoter (<=1kb)	ENSMUSG00000085677	0	75947	4930594O21Rik	RIKEN cDNA 4930594O21 gene
chr3	50443313	50444240	928	*	Promoter (<=1kb)	ENSMUSG00000027737	0	26570	Slc7a11	solute carrier family 7 (cationic amino acid transporter, y+ system), member 11
chr3	52104890	52105240	351	*	Promoter (<=1kb)	ENSMUSG00000061143	0	433586	Maml3	mastermind like transcriptional coactivator 3
chr3	68467741	68468770	1030	*	Promoter (<=1kb)	ENSMUSG00000027777	0	30953	Schip1	schwannomin interacting protein 1
chr3	79885939	79887098	1160	*	Promoter (<=1kb)	ENSMUSG00000027955	9	68659	Gask1b	golgi associated kinase 1B
chr3	80912995	80914197	1203	*	Promoter (<=1kb)	ENSMUSG00000028020	0	14658	Glrb	glycine receptor, beta subunit
chr3	81922791	81923538	748	*	Promoter (<=1kb)	ENSMUSG00000056023	925	NA	NA	NA
chr3	82547550	82549130	1581	*	Promoter (<=1kb)	ENSMUSG00000028004	0	18167	Npy2r	neuropeptide Y receptor Y2
chr3	82903539	82904797	1259	*	Promoter (<=1kb)	ENSMUSG00000028003	0	79235	Lrat	lecithin-retinol acyltransferase (phosphatidylcholine-retinol-O-acyltransferase)
chr3	83789383	83790510	1128	*	Promoter (<=1kb)	ENSMUSG00000097250	0	NA	NA	NA
chr3	84665221	84666525	1305	*	Promoter (<=1kb)	ENSMUSG00000056498	0	320782	Tmem154	transmembrane protein 154
chr3	86986498	86987158	661	*	Promoter (<=1kb)	ENSMUSG00000041750	0	12480	Cd1d2	CD1d2 antigen
chr3	88042642	88043562	921	*	Promoter (<=1kb)	ENSMUSG00000028069	0	66614	Gpatch4	G patch domain containing 4
chr3	88071610	88072355	746	*	Promoter (<=1kb)	ENSMUSG00000051036	0	NA	NA	NA
chr3	88366929	88367414	486	*	Promoter (<=1kb)	ENSMUSG00000041423	207	68957	Paqr6	progestin and adipoQ receptor family member VI
chr3	88615130	88615753	624	*	Promoter (<=1kb)	ENSMUSG00000028059	0	16800	Arhgef2	Rho/Rac guanine nucleotide exchange factor 2
chr3	88622542	88623391	850	*	Promoter (<=1kb)	ENSMUSG00000028059	0	16800	Arhgef2	Rho/Rac guanine nucleotide exchange factor 2
chr3	89093204	89093523	320	*	Promoter (<=1kb)	ENSMUSG00000041263	0	72296	Rusc1	RUN and SH3 domain containing 1
chr3	89228178	89229117	940	*	Promoter (<=1kb)	ENSMUSG00000042784	0	17829	Muc1	mucin 1, transmembrane
chr3	89266138	89267066	929	*	Promoter (<=1kb)	ENSMUSG00000042737	0	68563	Dpm3	dolichyl-phosphate mannosyltransferase polypeptide 3
chr3	90214039	90214349	311	*	Promoter (<=1kb)	ENSMUSG00000027935	344	68328	Rab13	RAB13, member RAS oncogene family
chr3	90652889	90653396	508	*	Promoter (<=1kb)	ENSMUSG00000063767	-906	381493	S100a7a	S100 calcium binding protein A7A
chr3	94371535	94372233	699	*	Promoter (<=1kb)	ENSMUSG00000028150	-561	19885	Rorc	RAR-related orphan receptor gamma
chr3	95250851	95251571	721	*	Promoter (<=1kb)	ENSMUSG00000028115	0	171388	Bnipl	BCL2/adenovirus E1B 19kD interacting protein like
chr3	95739285	95739762	478	*	Promoter (<=1kb)	ENSMUSG00000028108	0	13601	Ecm1	extracellular matrix protein 1
chr3	95818103	95819213	1111	*	Promoter (<=1kb)	ENSMUSG00000028106	0	75137	Rprd2	regulation of nuclear pre-mRNA domain containing 2
chr3	95905098	95905772	675	*	Promoter (<=1kb)	ENSMUSG00000038526	-407	23831	Car14	carbonic anhydrase 14
chr3	95995383	95996403	1021	*	Promoter (<=1kb)	ENSMUSG00000015745	0	67220	Plekho1	pleckstrin homology domain containing, family O member 1
chr3	96359580	96360727	1148	*	Promoter (<=1kb)	ENSMUSG00000095580	0	NA	NA	NA
chr3	96373476	96374536	1061	*	Promoter (<=1kb)	ENSMUSG00000093834	0	NA	NA	NA
chr3	97031841	97032686	846	*	Promoter (<=1kb)	ENSMUSG00000057123	0	14613	Gja5	gap junction protein, alpha 5
chr3	98280179	98281583	1405	*	Promoter (<=1kb)	ENSMUSG00000027875	0	15360	Hmgcs2	3-hydroxy-3-methylglutaryl-Coenzyme A synthase 2
chr3	99253529	99254228	700	*	Promoter (<=1kb)	ENSMUSG00000027868	0	21384	Tbx15	T-box 15
chr3	104780583	104781971	1389	*	Promoter (<=1kb)	ENSMUSG00000002228	0	71887	Ppm1j	protein phosphatase 1J
chr3	105451595	105453143	1549	*	Promoter (<=1kb)	ENSMUSG00000040896	0	56543	Kcnd3	potassium voltage-gated channel, Shal-related family, member 3
chr3	107101489	107102691	1203	*	Promoter (<=1kb)	ENSMUSG00000040724	0	16490	Kcna2	potassium voltage-gated channel, shaker-related subfamily, member 2
chr3	107416572	107417689	1118	*	Promoter (<=1kb)	ENSMUSG00000084640	-377	NA	NA	NA
chr3	108186027	108187390	1364	*	Promoter (<=1kb)	ENSMUSG00000050947	0	229715	Amigo1	adhesion molecule with Ig like domain 1
chr3	108536308	108537172	865	*	Promoter (<=1kb)	ENSMUSG00000040412	0	229722	Elapor1	endosome-lysosome associated apoptosis and autophagy regulator 1
chr3	109573633	109574513	881	*	Promoter (<=1kb)	ENSMUSG00000033721	0	57257	Vav3	vav 3 oncogene
chr3	110143466	110144396	931	*	Promoter (<=1kb)	ENSMUSG00000050836	0	NA	NA	NA
chr3	116251430	116253583	2154	*	Promoter (<=1kb)	ENSMUSG00000068696	0	64378	Gpr88	G-protein coupled receptor 88
chr3	116968456	116969226	771	*	Promoter (<=1kb)	ENSMUSG00000033377	0	114301	Palmd	palmdelphin
chr3	122072982	122073578	597	*	Promoter (<=1kb)	ENSMUSG00000028125	-878	11304	Abca4	ATP-binding cassette, sub-family A member 4
chr3	122111284	122112144	861	*	Promoter (<=1kb)	ENSMUSG00000028125	0	11304	Abca4	ATP-binding cassette, sub-family A member 4
chr3	134239407	134240654	1248	*	Promoter (<=1kb)	ENSMUSG00000084564	0	100316832	Mir1895	microRNA 1895
chr3	134629271	134630489	1219	*	Promoter (<=1kb)	ENSMUSG00000097031	276	NA	NA	NA
chr3	135594191	135595152	962	*	Promoter (<=1kb)	ENSMUSG00000028163	0	18033	Nfkb1	nuclear factor of kappa light polypeptide gene enhancer in B cells 1, p105
chr3	138063641	138064367	727	*	Promoter (<=1kb)	ENSMUSG00000090066	-685	102634333	1110002E22Rik	RIKEN cDNA 1110002E22 gene
chr3	141931295	141931863	569	*	Promoter (<=1kb)	ENSMUSG00000052430	0	12167	Bmpr1b	bone morphogenetic protein receptor, type 1B
chr3	144760411	144761758	1348	*	Promoter (<=1kb)	ENSMUSG00000056025	0	12722	Clca3a1	chloride channel accessory 3A1
chr3	152105095	152105790	696	*	Promoter (<=1kb)	ENSMUSG00000039131	790	54120	Gipc2	GIPC PDZ domain containing family, member 2
chr3	152106678	152107580	903	*	Promoter (<=1kb)	ENSMUSG00000039131	0	54120	Gipc2	GIPC PDZ domain containing family, member 2
chr3	152165208	152166313	1106	*	Promoter (<=1kb)	ENSMUSG00000039131	0	54120	Gipc2	GIPC PDZ domain containing family, member 2
chr3	152763015	152764100	1086	*	Promoter (<=1kb)	ENSMUSG00000039047	0	329777	Pigk	phosphatidylinositol glycan anchor biosynthesis, class K
chr3	153904638	153905236	599	*	Promoter (<=1kb)	ENSMUSG00000005493	902	55993	Msh4	mutS homolog 4
chr3	153973150	153974117	968	*	Promoter (<=1kb)	ENSMUSG00000028360	0	242259	Slc44a5	solute carrier family 44, member 5
chr3	154327750	154328807	1058	*	Promoter (<=1kb)	ENSMUSG00000096225	0	16875	Lhx8	LIM homeobox protein 8
chr4	4139702	4140543	842	*	Promoter (<=1kb)	ENSMUSG00000045573	-883	18619	Penk	preproenkephalin
chr4	6376058	6376384	327	*	Promoter (<=1kb)	ENSMUSG00000028249	-457	53378	Sdcbp	syndecan binding protein
chr4	11122710	11124054	1345	*	Promoter (<=1kb)	ENSMUSG00000086765	0	100503518	Gm11827	predicted gene 11827
chr4	13265035	13266139	1105	*	Promoter (<=1kb)	ENSMUSG00000080359	911	NA	NA	NA
chr4	20007795	20009259	1465	*	Promoter (<=1kb)	ENSMUSG00000073988	0	50500	Ttpa	tocopherol (alpha) transfer protein
chr4	25799095	25800488	1394	*	Promoter (<=1kb)	ENSMUSG00000055373	0	14348	Fut9	fucosyltransferase 9
chr4	28814916	28815670	755	*	Promoter (<=1kb)	ENSMUSG00000028289	0	13841	Epha7	Eph receptor A7
chr4	32249813	32250839	1027	*	Promoter (<=1kb)	ENSMUSG00000087049	-922	NA	NA	NA
chr4	32250975	32251608	634	*	Promoter (<=1kb)	ENSMUSG00000087049	-153	NA	NA	NA
chr4	36950108	36951033	926	*	Promoter (<=1kb)	ENSMUSG00000045083	0	242384	Lingo2	leucine rich repeat and Ig domain containing 2
chr4	41713041	41714109	1069	*	Promoter (<=1kb)	ENSMUSG00000036114	0	69961	Rpp25l	ribonuclease P/MRP 25 subunit-like
chr4	43519972	43520382	411	*	Promoter (<=1kb)	ENSMUSG00000028464	-303	22004	Tpm2	tropomyosin 2, beta
chr4	43630090	43630992	903	*	Promoter (<=1kb)	ENSMUSG00000092675	-433	NA	NA	NA
chr4	45296475	45297711	1237	*	Promoter (<=1kb)	ENSMUSG00000035601	0	69934	Trmt10b	tRNA methyltransferase 10B
chr4	45371332	45372032	701	*	Promoter (<=1kb)	ENSMUSG00000035572	986	242418	Dcaf10	DDB1 and CUL4 associated factor 10
chr4	45489160	45490221	1062	*	Promoter (<=1kb)	ENSMUSG00000044813	0	230126	Shb	src homology 2 domain-containing transforming protein B
chr4	46038751	46039879	1129	*	Promoter (<=1kb)	ENSMUSG00000028328	0	21916	Tmod1	tropomodulin 1
chr4	47091554	47093068	1515	*	Promoter (<=1kb)	ENSMUSG00000039774	0	230145	Galnt12	polypeptide N-acetylgalactosaminyltransferase 12
chr4	53564394	53564981	588	*	Promoter (<=1kb)	ENSMUSG00000084970	0	NA	NA	NA
chr4	53779196	53780469	1274	*	Promoter (<=1kb)	ENSMUSG00000028417	0	21350	Tal2	T cell acute lymphocytic leukemia 2
chr4	57433891	57434984	1094	*	Promoter (<=1kb)	ENSMUSG00000090053	0	677884	Pakap	paralemmin A kinase anchor protein
chr4	58943023	58944427	1405	*	Promoter (<=1kb)	ENSMUSG00000038630	0	100041581	Zkscan16	zinc finger with KRAB and SCAN domains 16
chr4	59315145	59316085	941	*	Promoter (<=1kb)	ENSMUSG00000038578	0	634731	Susd1	sushi domain containing 1
chr4	62458770	62459667	898	*	Promoter (<=1kb)	ENSMUSG00000028391	0	71354	Wdr31	WD repeat domain 31
chr4	63171231	63172649	1419	*	Promoter (<=1kb)	ENSMUSG00000028357	0	16552	Kif12	kinesin family member 12
chr4	63862159	63862479	321	*	Promoter (<=1kb)	ENSMUSG00000028362	-812	21949	Tnfsf8	tumor necrosis factor (ligand) superfamily, member 8
chr4	64148813	64149413	601	*	Promoter (<=1kb)	ENSMUSG00000073821	260	NA	NA	NA
chr4	66827268	66828350	1083	*	Promoter (<=1kb)	ENSMUSG00000039005	0	21898	Tlr4	toll-like receptor 4
chr4	68022667	68023385	719	*	Promoter (<=1kb)	ENSMUSG00000086364	0	NA	NA	NA
chr4	71131020	71131938	919	*	Promoter (<=1kb)	ENSMUSG00000084937	0	102634783	Gm11228	predicted gene 11228
chr4	84522951	84524316	1366	*	Promoter (<=1kb)	ENSMUSG00000028487	0	242509	Bnc2	basonuclin zinc finger protein 2
chr4	85205083	85206270	1188	*	Promoter (<=1kb)	ENSMUSG00000028488	0	20404	Sh3gl2	SH3-domain GRB2-like 2
chr4	88438432	88439271	840	*	Promoter (<=1kb)	ENSMUSG00000028497	0	66775	Hacd4	3-hydroxyacyl-CoA dehydratase 4
chr4	89281966	89282598	633	*	Promoter (<=1kb)	ENSMUSG00000044303	0	12578	Cdkn2a	cyclin dependent kinase inhibitor 2A
chr4	89687853	89689141	1289	*	Promoter (<=1kb)	ENSMUSG00000043753	0	242523	Dmrta1	doublesex and mab-3 related transcription factor like family A1
chr4	95193047	95193444	398	*	Promoter (<=1kb)	ENSMUSG00000084918	0	105244624	Gm12708	predicted gene 12708
chr4	95636618	95637673	1056	*	Promoter (<=1kb)	ENSMUSG00000028573	0	75578	Fggy	FGGY carbohydrate kinase domain containing
chr4	97757170	97758556	1387	*	Promoter (<=1kb)	ENSMUSG00000085710	0	NA	NA	NA
chr4	100478527	100479272	746	*	Promoter (<=1kb)	ENSMUSG00000069733	0	381534	Ube2u	ubiquitin-conjugating enzyme E2U (putative)
chr4	100527060	100528081	1022	*	Promoter (<=1kb)	ENSMUSG00000085871	0	105244635	Ube2uos	ubiquitin-conjugating enzyme E2U (putative), opposite strand
chr4	106589918	106590755	838	*	Promoter (<=1kb)	ENSMUSG00000085023	-810	NA	NA	NA
chr4	108165027	108166425	1399	*	Promoter (<=1kb)	ENSMUSG00000028601	0	52430	Echdc2	enoyl Coenzyme A hydratase domain containing 2
chr4	109630077	109630758	682	*	Promoter (<=1kb)	ENSMUSG00000082771	495	NA	NA	NA
chr4	109656918	109658144	1227	*	Promoter (<=1kb)	ENSMUSG00000059027	0	NA	NA	NA
chr4	117296658	117297586	929	*	Promoter (<=1kb)	ENSMUSG00000085749	514	NA	NA	NA
chr4	119138055	119138565	511	*	Promoter (<=1kb)	ENSMUSG00000085505	236	NA	NA	NA
chr4	119247245	119248118	874	*	Promoter (<=1kb)	ENSMUSG00000028641	383	56401	P3h1	prolyl 3-hydroxylase 1
chr4	119492133	119493229	1097	*	Promoter (<=1kb)	ENSMUSG00000048899	0	194237	Rimkla	ribosomal modification protein rimK-like family member A
chr4	120589662	120590362	701	*	Promoter (<=1kb)	ENSMUSG00000091297	917	667063	Gm8439	predicted gene 8439
chr4	120616376	120617076	701	*	Promoter (<=1kb)	ENSMUSG00000086187	536	NA	NA	NA
chr4	122960409	122961505	1097	*	Promoter (<=1kb)	ENSMUSG00000028655	0	76574	Mfsd2a	MFSD2 lysolipid transporter A, lysophospholipid
chr4	123233269	123234120	852	*	Promoter (<=1kb)	ENSMUSG00000032744	0	56198	Heyl	hairy/enhancer-of-split related with YRPW motif-like
chr4	123527455	123528067	613	*	Promoter (<=1kb)	ENSMUSG00000028649	0	11426	Macf1	microtubule-actin crosslinking factor 1
chr4	123787300	123788044	745	*	Promoter (<=1kb)	ENSMUSG00000043333	0	230726	Rhbdl2	rhomboid like 2
chr4	127168074	127170061	1988	*	Promoter (<=1kb)	ENSMUSG00000042388	0	242667	Dlgap3	DLG associated protein 3
chr4	128635293	128636708	1416	*	Promoter (<=1kb)	ENSMUSG00000084891	-763	NA	NA	NA
chr4	129082371	129083231	861	*	Promoter (<=1kb)	ENSMUSG00000028793	-654	75234	Rnf19b	ring finger protein 19B
chr4	129263091	129264044	954	*	Promoter (<=1kb)	ENSMUSG00000087575	0	NA	NA	NA
chr4	129671534	129671789	256	*	Promoter (<=1kb)	ENSMUSG00000003731	739	16650	Kpna6	karyopherin subunit alpha 6
chr4	132756848	132757380	533	*	Promoter (<=1kb)	ENSMUSG00000028885	0	100340	Smpdl3b	sphingomyelin phosphodiesterase, acid-like 3B
chr4	136247479	136248479	1001	*	Promoter (<=1kb)	ENSMUSG00000001604	0	21401	Tcea3	transcription elongation factor A (SII), 3
chr4	136835031	136837019	1989	*	Promoter (<=1kb)	ENSMUSG00000028664	0	13844	Ephb2	Eph receptor B2
chr4	137117535	137118734	1200	*	Promoter (<=1kb)	ENSMUSG00000085542	0	NA	NA	NA
chr4	137913277	137913998	722	*	Promoter (<=1kb)	ENSMUSG00000057530	0	230857	Ece1	endothelin converting enzyme 1
chr4	138249861	138250782	922	*	Promoter (<=1kb)	ENSMUSG00000028758	0	16559	Kif17	kinesin family member 17
chr4	138972117	138972560	444	*	Promoter (<=1kb)	ENSMUSG00000041143	-328	77056	Tmco4	transmembrane and coiled-coil domains 4
chr4	139967004	139968385	1382	*	Promoter (<=1kb)	ENSMUSG00000078234	0	242721	Klhdc7a	kelch domain containing 7A
chr4	140905646	140906885	1240	*	Promoter (<=1kb)	ENSMUSG00000028927	0	18600	Padi2	peptidyl arginine deiminase, type II
chr4	141213792	141214832	1041	*	Promoter (<=1kb)	ENSMUSG00000073733	0	76166	Cplane2	ciliogenesis and planar polarity effector 2
chr4	141300987	141301789	803	*	Promoter (<=1kb)	ENSMUSG00000006445	0	13836	Epha2	Eph receptor A2
chr4	141404606	141405380	775	*	Promoter (<=1kb)	ENSMUSG00000006216	0	56365	Clcnkb	chloride channel, voltage-sensitive Kb
chr4	146263100	146263721	622	*	Promoter (<=1kb)	ENSMUSG00000081460	0	NA	NA	NA
chr4	148914739	148915412	674	*	Promoter (<=1kb)	ENSMUSG00000086766	-415	NA	NA	NA
chr4	149144177	149144938	762	*	Promoter (<=1kb)	ENSMUSG00000080746	-789	666774	Rpsa-ps12	ribosomal protein SA, pseudogene 12
chr4	149698001	149698931	931	*	Promoter (<=1kb)	ENSMUSG00000039936	0	18707	Pik3cd	phosphatidylinositol-4,5-bisphosphate 3-kinase catalytic subunit delta
chr4	150825399	150825894	496	*	Promoter (<=1kb)	ENSMUSG00000085097	0	NA	NA	NA
chr4	151128228	151129569	1342	*	Promoter (<=1kb)	ENSMUSG00000014592	0	100072	Camta1	calmodulin binding transcription activator 1
chr4	152096035	152097266	1232	*	Promoter (<=1kb)	ENSMUSG00000039713	0	269608	Plekhg5	pleckstrin homology domain containing, family G (with RhoGef domain) member 5
chr4	152201465	152202162	698	*	Promoter (<=1kb)	ENSMUSG00000098385	0	NA	NA	NA
chr4	154336557	154337254	698	*	Promoter (<=1kb)	ENSMUSG00000097871	430	NA	NA	NA
chr4	154347845	154348894	1050	*	Promoter (<=1kb)	ENSMUSG00000039410	0	70673	Prdm16	PR domain containing 16
chr4	155267101	155268347	1247	*	Promoter (<=1kb)	ENSMUSG00000029053	0	18762	Prkcz	protein kinase C, zeta
chr4	155345208	155346346	1139	*	Promoter (<=1kb)	ENSMUSG00000029053	0	18762	Prkcz	protein kinase C, zeta
chr4	155651560	155651909	350	*	Promoter (<=1kb)	ENSMUSG00000029061	116	26561	Mmp23	matrix metallopeptidase 23
chr4	155774192	155774863	672	*	Promoter (<=1kb)	ENSMUSG00000042116	0	246228	Vwa1	von Willebrand factor A domain containing 1
chr4	155901204	155901665	462	*	Promoter (<=1kb)	ENSMUSG00000029033	-3	140500	Acap3	ArfGAP with coiled-coil, ankyrin repeat and PH domains 3
chr4	156227762	156228982	1221	*	Promoter (<=1kb)	ENSMUSG00000078485	0	231002	Plekhn1	pleckstrin homology domain containing, family N member 1
chr4	156234637	156235236	600	*	Promoter (<=1kb)	ENSMUSG00000078484	0	NA	NA	NA
chr5	7959915	7960736	822	*	Promoter (<=1kb)	ENSMUSG00000012428	0	117167	Steap4	STEAP family member 4
chr5	8893357	8894360	1004	*	Promoter (<=1kb)	ENSMUSG00000042476	0	18670	Abcb4	ATP-binding cassette, sub-family B member 4
chr5	17888479	17889022	544	*	Promoter (<=1kb)	ENSMUSG00000002944	0	12491	Cd36	CD36 molecule
chr5	21054460	21055047	588	*	Promoter (<=1kb)	ENSMUSG00000028771	678	19248	Ptpn12	protein tyrosine phosphatase, non-receptor type 12
chr5	21434128	21434806	679	*	Promoter (<=1kb)	ENSMUSG00000047221	0	330050	Fam185a	family with sequence similarity 185, member A
chr5	21865087	21865773	687	*	Promoter (<=1kb)	ENSMUSG00000029015	0	80979	Slc26a5	solute carrier family 26, member 5
chr5	24540170	24541363	1194	*	Promoter (<=1kb)	ENSMUSG00000038204	0	117590	Asb10	ankyrin repeat and SOCS box-containing 10
chr5	24729816	24731354	1539	*	Promoter (<=1kb)	ENSMUSG00000055235	0	269633	Wdr86	WD repeat domain 86
chr5	26903936	26905413	1478	*	Promoter (<=1kb)	ENSMUSG00000061576	0	13483	Dpp6	dipeptidylpeptidase 6
chr5	29708232	29708862	631	*	Promoter (<=1kb)	ENSMUSG00000088150	-772	NA	NA	NA
chr5	30461464	30462379	916	*	Promoter (<=1kb)	ENSMUSG00000062372	0	83762	Otof	otoferlin
chr5	30887302	30887774	473	*	Promoter (<=1kb)	ENSMUSG00000029165	-920	231093	Agbl5	ATP/GTP binding protein-like 5
chr5	31094934	31095762	829	*	Promoter (<=1kb)	ENSMUSG00000053839	0	NA	NA	NA
chr5	31526435	31527624	1190	*	Promoter (<=1kb)	ENSMUSG00000029141	0	20534	Slc4a1ap	solute carrier family 4 (anion exchanger), member 1, adaptor protein
chr5	33995671	33997620	1950	*	Promoter (<=1kb)	ENSMUSG00000048142	0	269642	Nat8l	N-acetyltransferase 8-like
chr5	38259506	38260799	1294	*	Promoter (<=1kb)	ENSMUSG00000067365	0	66309	Tmem128	transmembrane protein 128
chr5	43868493	43869559	1067	*	Promoter (<=1kb)	ENSMUSG00000029084	0	12494	Cd38	CD38 antigen
chr5	45638793	45639969	1177	*	Promoter (<=1kb)	ENSMUSG00000015879	0	58227	Fam184b	family with sequence similarity 184, member B
chr5	47985083	47985607	525	*	Promoter (<=1kb)	ENSMUSG00000031558	89	20563	Slit2	slit guidance ligand 2
chr5	51567389	51568674	1286	*	Promoter (<=1kb)	ENSMUSG00000029167	0	19017	Ppargc1a	peroxisome proliferative activated receptor, gamma, coactivator 1 alpha
chr5	64298008	64299059	1052	*	Promoter (<=1kb)	ENSMUSG00000029174	0	57915	Tbc1d1	TBC1 domain family, member 1
chr5	66150471	66151895	1425	*	Promoter (<=1kb)	ENSMUSG00000070780	0	245945	Rbm47	RNA binding motif protein 47
chr5	66337123	66338368	1246	*	Promoter (<=1kb)	ENSMUSG00000029207	0	11787	Apbb2	amyloid beta precursor protein binding family B member 2
chr5	73006672	73007499	828	*	Promoter (<=1kb)	ENSMUSG00000029219	0	231290	Slc10a4	solute carrier family 10 (sodium/bile acid cotransporter family), member 4
chr5	74702805	74703202	398	*	Promoter (<=1kb)	ENSMUSG00000029228	0	16924	Lnx1	ligand of numb-protein X 1
chr5	86066578	86066893	316	*	Promoter (<=1kb)	ENSMUSG00000029253	-995	12617	Cenpc1	centromere protein C1
chr5	88721524	88722129	606	*	Promoter (<=1kb)	ENSMUSG00000006262	547	68473	Mob1b	MOB kinase activator 1B
chr5	88933515	88933862	348	*	Promoter (<=1kb)	ENSMUSG00000060961	-670	54403	Slc4a4	solute carrier family 4 (anion exchanger), member 4
chr5	89526779	89527509	731	*	Promoter (<=1kb)	ENSMUSG00000035528	0	104443	Npffr2	neuropeptide FF receptor 2
chr5	91139034	91140110	1077	*	Promoter (<=1kb)	ENSMUSG00000029378	0	11839	Areg	amphiregulin
chr5	92331707	92333282	1576	*	Promoter (<=1kb)	ENSMUSG00000034842	0	109979	Art3	ADP-ribosyltransferase 3
chr5	98184908	98186850	1943	*	Promoter (<=1kb)	ENSMUSG00000045238	0	NA	NA	NA
chr5	100845492	100846917	1426	*	Promoter (<=1kb)	ENSMUSG00000029314	0	231510	Gpat3	glycerol-3-phosphate acyltransferase 3
chr5	103655211	103656157	947	*	Promoter (<=1kb)	ENSMUSG00000029320	0	74218	1700016H13Rik	RIKEN cDNA 1700016H13 gene
chr5	106458133	106459429	1297	*	Promoter (<=1kb)	ENSMUSG00000034384	0	104382	Barhl2	BarH like homeobox 2
chr5	107402778	107404035	1258	*	Promoter (<=1kb)	ENSMUSG00000033805	0	384214	Ephx4	epoxide hydrolase 4
chr5	108433865	108435144	1280	*	Promoter (<=1kb)	ENSMUSG00000050856	0	11958	Atp5me	ATP synthase membrane subunit e
chr5	110269135	110270536	1402	*	Promoter (<=1kb)	ENSMUSG00000029500	0	72542	Pgam5	phosphoglycerate mutase family member 5
chr5	114658001	114658690	690	*	Promoter (<=1kb)	ENSMUSG00000014158	0	63873	Trpv4	transient receptor potential cation channel, subfamily V, member 4
chr5	115235197	115236271	1075	*	Promoter (<=1kb)	ENSMUSG00000060152	0	117109	Pop5	processing of precursor 5, ribonuclease P/MRP family (S. cerevisiae)
chr5	115279294	115280536	1243	*	Promoter (<=1kb)	ENSMUSG00000041733	0	52064	Coq5	coenzyme Q5 methyltransferase
chr5	116447776	116449315	1540	*	Promoter (<=1kb)	ENSMUSG00000063919	-932	68955	Srrm4	serine/arginine repetitive matrix 4
chr5	118028513	118029442	930	*	Promoter (<=1kb)	ENSMUSG00000029359	643	57816	Tesc	tescalcin
chr5	120648635	120649831	1197	*	Promoter (<=1kb)	ENSMUSG00000029602	0	19415	Rasal1	RAS protein activator like 1 (GAP1 like)
chr5	120812344	120813246	903	*	Promoter (<=1kb)	ENSMUSG00000001166	0	114643	Oas1c	2'-5' oligoadenylate synthetase 1C
chr5	122601839	122602725	887	*	Promoter (<=1kb)	ENSMUSG00000029469	768	12589	Ift81	intraflagellar transport 81
chr5	123067556	123068037	482	*	Promoter (<=1kb)	ENSMUSG00000054434	-378	330189	Tmem120b	transmembrane protein 120B
chr5	123132303	123133009	707	*	Promoter (<=1kb)	ENSMUSG00000029449	0	23912	Rhof	ras homolog family member F (in filopodia)
chr5	123879509	123880415	907	*	Promoter (<=1kb)	ENSMUSG00000049241	0	243270	Hcar1	hydrocarboxylic acid receptor 1
chr5	124351139	124351815	677	*	Promoter (<=1kb)	ENSMUSG00000029394	0	13445	Cdk2ap1	cyclin dependent kinase 2 associated protein 1
chr5	125340021	125341448	1428	*	Promoter (<=1kb)	ENSMUSG00000037936	0	20778	Scarb1	scavenger receptor class B, member 1
chr5	129669514	129670456	943	*	Promoter (<=1kb)	ENSMUSG00000051034	0	22648	Zfp11	zinc finger protein 11
chr5	134946137	134947363	1227	*	Promoter (<=1kb)	ENSMUSG00000047501	0	12740	Cldn4	claudin 4
chr5	137553255	137554061	807	*	Promoter (<=1kb)	ENSMUSG00000029712	0	83766	Actl6b	actin-like 6B
chr5	139378941	139379555	615	*	Promoter (<=1kb)	ENSMUSG00000021206	721	NA	NA	NA
chr5	139422981	139423605	625	*	Promoter (<=1kb)	ENSMUSG00000053647	0	76854	Gper1	G protein-coupled estrogen receptor 1
chr5	139813897	139814524	628	*	Promoter (<=1kb)	ENSMUSG00000036687	0	231832	Tmem184a	transmembrane protein 184a
chr5	139826417	139827229	813	*	Promoter (<=1kb)	ENSMUSG00000029551	0	66506	Psmg3	proteasome (prosome, macropain) assembly chaperone 3
chr5	140208326	140209332	1007	*	Promoter (<=1kb)	ENSMUSG00000087248	-210	NA	NA	NA
chr5	147075480	147075959	480	*	Promoter (<=1kb)	ENSMUSG00000016520	627	140887	Lnx2	ligand of numb-protein X 2
chr5	147188440	147189460	1021	*	Promoter (<=1kb)	ENSMUSG00000053129	0	14842	Gsx1	GS homeobox 1
chr5	148264724	148265733	1010	*	Promoter (<=1kb)	ENSMUSG00000029651	0	77521	Mtus2	microtubule associated tumor suppressor candidate 2
chr5	148740866	148741734	869	*	Promoter (<=1kb)	ENSMUSG00000086494	-106	70138	2210417A02Rik	RIKEN cDNA 2210417A02 gene
chr5	148949847	148950759	913	*	Promoter (<=1kb)	ENSMUSG00000079069	0	71473	8430423G03Rik	RIKEN cDNA 8430423G03 gene
chr5	148958961	148960066	1106	*	Promoter (<=1kb)	ENSMUSG00000085455	0	NA	NA	NA
chr5	149537869	149539358	1490	*	Promoter (<=1kb)	ENSMUSG00000086744	0	NA	NA	NA
chr6	3967659	3968644	986	*	Promoter (<=1kb)	ENSMUSG00000029664	0	21789	Tfpi2	tissue factor pathway inhibitor 2
chr6	4746595	4747533	939	*	Promoter (<=1kb)	ENSMUSG00000004631	0	20392	Sgce	sarcoglycan, epsilon
chr6	8770349	8771003	655	*	Promoter (<=1kb)	ENSMUSG00000062995	0	15893	Ica1	islet cell autoantigen 1
chr6	17197650	17198316	667	*	Promoter (<=1kb)	ENSMUSG00000085171	0	319682	D830026I12Rik	RIKEN cDNA D830026I12 gene
chr6	18170174	18170993	820	*	Promoter (<=1kb)	ENSMUSG00000041301	0	12638	Cftr	cystic fibrosis transmembrane conductance regulator
chr6	22135000	22135905	906	*	Promoter (<=1kb)	ENSMUSG00000062980	0	214642	Cped1	cadherin-like and PC-esterase domain containing 1
chr6	23132511	23133542	1032	*	Promoter (<=1kb)	ENSMUSG00000029695	0	30956	Aass	aminoadipate-semialdehyde synthase
chr6	29318821	29319248	428	*	Promoter (<=1kb)	ENSMUSG00000039742	0	330277	Garin1b	golgi associated RAB2 interactor 1B
chr6	29506914	29508474	1561	*	Promoter (<=1kb)	ENSMUSG00000059022	0	333088	Kcp	kielin/chordin-like protein
chr6	30674171	30674595	425	*	Promoter (<=1kb)	ENSMUSG00000086542	227	NA	NA	NA
chr6	30674929	30675727	799	*	Promoter (<=1kb)	ENSMUSG00000086542	985	NA	NA	NA
chr6	36809188	36810408	1221	*	Promoter (<=1kb)	ENSMUSG00000029838	953	19242	Ptn	pleiotrophin
chr6	39871240	39873169	1930	*	Promoter (<=1kb)	ENSMUSG00000097406	0	NA	NA	NA
chr6	42323713	42325447	1735	*	Promoter (<=1kb)	ENSMUSG00000029861	0	76156	Fam131b	family with sequence similarity 131, member B
chr6	48537056	48537880	825	*	Promoter (<=1kb)	ENSMUSG00000039347	0	76252	Atp6v0e2	ATPase, H+ transporting, lysosomal V0 subunit E2
chr6	52164728	52165389	662	*	Promoter (<=1kb)	ENSMUSG00000014704	24	15399	Hoxa2	homeobox A2
chr6	52221307	52222313	1007	*	Promoter (<=1kb)	ENSMUSG00000038236	0	15404	Hoxa7	homeobox A7
chr6	53067637	53069097	1461	*	Promoter (<=1kb)	ENSMUSG00000063568	0	231986	Jazf1	JAZF zinc finger 1
chr6	55836815	55837411	597	*	Promoter (<=1kb)	ENSMUSG00000037973	0	232016	Itprid1	ITPR interacting domain containing 1
chr6	57859462	57860010	549	*	Promoter (<=1kb)	ENSMUSG00000077717	0	115486352	Gm25726	predicted gene, 25726
chr6	67535140	67536066	927	*	Promoter (<=1kb)	ENSMUSG00000051397	0	56753	Tacstd2	tumor-associated calcium signal transducer 2
chr6	72635831	72636602	772	*	Promoter (<=1kb)	ENSMUSG00000072999	0	NA	NA	NA
chr6	82763508	82764501	994	*	Promoter (<=1kb)	ENSMUSG00000090293	0	NA	NA	NA
chr6	87733170	87733963	794	*	Promoter (<=1kb)	ENSMUSG00000068263	361	58229	Efcc1	EF hand and coiled-coil domain containing 1
chr6	92067026	92068053	1028	*	Promoter (<=1kb)	ENSMUSG00000034037	0	232237	Fgd5	FYVE, RhoGEF and PH domain containing 5
chr6	92480606	92481878	1273	*	Promoter (<=1kb)	ENSMUSG00000030020	0	243548	Prickle2	prickle planar cell polarity protein 2
chr6	93912482	93913492	1011	*	Promoter (<=1kb)	ENSMUSG00000045095	198	14924	Magi1	membrane associated guanylate kinase, WW and PDZ domain containing 1
chr6	97395602	97397078	1477	*	Promoter (<=1kb)	ENSMUSG00000030064	0	232288	Frmd4b	FERM domain containing 4B
chr6	97457866	97458364	499	*	Promoter (<=1kb)	ENSMUSG00000030064	922	232288	Frmd4b	FERM domain containing 4B
chr6	97487363	97488610	1248	*	Promoter (<=1kb)	ENSMUSG00000030064	0	232288	Frmd4b	FERM domain containing 4B
chr6	112459253	112459762	510	*	Promoter (<=1kb)	ENSMUSG00000062694	0	12391	Cav3	caveolin 3
chr6	113668403	113669336	934	*	Promoter (<=1kb)	ENSMUSG00000060477	0	108960	Irak2	interleukin-1 receptor-associated kinase 2
chr6	114642466	114643662	1197	*	Promoter (<=1kb)	ENSMUSG00000030314	0	74244	Atg7	autophagy related 7
chr6	115360734	115362363	1630	*	Promoter (<=1kb)	ENSMUSG00000000440	0	19016	Pparg	peroxisome proliferator activated receptor gamma
chr6	117168265	117169541	1277	*	Promoter (<=1kb)	ENSMUSG00000061353	0	20315	Cxcl12	C-X-C motif chemokine ligand 12
chr6	119418467	119419299	833	*	Promoter (<=1kb)	ENSMUSG00000030168	-984	68465	Adipor2	adiponectin receptor 2
chr6	119449119	119449507	389	*	Promoter (<=1kb)	ENSMUSG00000030170	0	22419	Wnt5b	wingless-type MMTV integration site family, member 5B
chr6	121299691	121300833	1143	*	Promoter (<=1kb)	ENSMUSG00000030108	0	14412	Slc6a13	solute carrier family 6 (neurotransmitter transporter, GABA), member 13
chr6	124779154	124780155	1002	*	Promoter (<=1kb)	ENSMUSG00000030125	0	16977	Lrrc23	leucine rich repeat containing 23
chr6	125603126	125603892	767	*	Promoter (<=1kb)	ENSMUSG00000001930	0	22371	Vwf	Von Willebrand factor
chr6	126645499	126646231	733	*	Promoter (<=1kb)	ENSMUSG00000047976	0	16485	Kcna1	potassium voltage-gated channel, shaker-related subfamily, member 1
chr6	126921149	126922032	884	*	Promoter (<=1kb)	ENSMUSG00000030345	0	101320	Dyrk4	dual-specificity tyrosine phosphorylation regulated kinase 4
chr6	131292249	131293859	1611	*	Promoter (<=1kb)	ENSMUSG00000030188	0	66441	Magohb	mago homolog B, exon junction complex core component
chr6	134631916	134632741	826	*	Promoter (<=1kb)	ENSMUSG00000032718	0	67729	Mansc1	MANSC domain containing 1
chr6	135065101	135066439	1339	*	Promoter (<=1kb)	ENSMUSG00000046733	0	232431	Gprc5a	G protein-coupled receptor, family C, group 5, member A
chr6	135362611	135363283	673	*	Promoter (<=1kb)	ENSMUSG00000030208	0	13730	Emp1	epithelial membrane protein 1
chr6	135368243	135368637	395	*	Promoter (<=1kb)	ENSMUSG00000030208	750	13730	Emp1	epithelial membrane protein 1
chr6	136172986	136173899	914	*	Promoter (<=1kb)	ENSMUSG00000030209	0	14812	Grin2b	glutamate receptor, ionotropic, NMDA2B (epsilon 2)
chr6	137170482	137171052	571	*	Promoter (<=1kb)	ENSMUSG00000030222	0	232441	Rerg	RAS-like, estrogen-regulated, growth-inhibitor
chr6	138143383	138143774	392	*	Promoter (<=1kb)	ENSMUSG00000008540	529	56615	Mgst1	microsomal glutathione S-transferase 1
chr6	148046916	148048100	1185	*	Promoter (<=1kb)	ENSMUSG00000030303	0	330450	Far2	fatty acyl CoA reductase 2
chr7	3301848	3304124	2277	*	Promoter (<=1kb)	ENSMUSG00000078816	0	18752	Prkcg	protein kinase C, gamma
chr7	4546214	4547697	1484	*	Promoter (<=1kb)	ENSMUSG00000004961	0	53420	Syt5	synaptotagmin V
chr7	5125615	5126306	692	*	Promoter (<=1kb)	ENSMUSG00000083649	0	19428	Rasl2-9	RAS-like, family 2, locus 9
chr7	12927088	12928782	1695	*	Promoter (<=1kb)	ENSMUSG00000033967	0	381845	Rnf225	ring finger protein 225
chr7	16309158	16309704	547	*	Promoter (<=1kb)	ENSMUSG00000002083	0	170770	Bbc3	BCL2 binding component 3
chr7	16791921	16793073	1153	*	Promoter (<=1kb)	ENSMUSG00000001918	0	20514	Slc1a5	solute carrier family 1 (neutral amino acid transporter), member 5
chr7	18892195	18894415	2221	*	Promoter (<=1kb)	ENSMUSG00000074358	0	232933	Ccdc61	coiled-coil domain containing 61
chr7	19002578	19003526	949	*	Promoter (<=1kb)	ENSMUSG00000044030	-539	272359	Irf2bp1	interferon regulatory factor 2 binding protein 1
chr7	19164047	19165266	1220	*	Promoter (<=1kb)	ENSMUSG00000030406	861	381853	Gipr	gastric inhibitory polypeptide receptor
chr7	19212413	19212804	392	*	Promoter (<=1kb)	ENSMUSG00000044317	0	319197	Gpr4	G protein-coupled receptor 4
chr7	19789832	19790675	844	*	Promoter (<=1kb)	ENSMUSG00000040525	-773	80794	Cblc	Casitas B-lineage lymphoma c
chr7	19910433	19911612	1180	*	Promoter (<=1kb)	ENSMUSG00000040511	0	52118	Pvr	poliovirus receptor
chr7	25477211	25478058	848	*	Promoter (<=1kb)	ENSMUSG00000074272	0	26365	Ceacam1	CEA cell adhesion molecule 1
chr7	27526194	27527083	890	*	Promoter (<=1kb)	ENSMUSG00000040424	0	233020	Hipk4	homeodomain interacting protein kinase 4
chr7	28294318	28295118	801	*	Promoter (<=1kb)	ENSMUSG00000003436	0	13389	Dll3	delta like canonical Notch ligand 3
chr7	28379174	28379440	267	*	Promoter (<=1kb)	ENSMUSG00000044786	0	22695	Zfp36	zinc finger protein 36
chr7	28716543	28717439	897	*	Promoter (<=1kb)	ENSMUSG00000030598	0	50760	Fbxo17	F-box protein 17
chr7	28893711	28894330	620	*	Promoter (<=1kb)	ENSMUSG00000054808	522	60595	Actn4	actinin alpha 4
chr7	29213624	29214512	889	*	Promoter (<=1kb)	ENSMUSG00000049676	0	320225	Catsperg1	cation channel sperm associated auxiliary subunit gamma 1
chr7	30362680	30363315	636	*	Promoter (<=1kb)	ENSMUSG00000036957	0	233067	Lrfn3	leucine rich repeat and fibronectin type III domain containing 3
chr7	30421378	30422894	1517	*	Promoter (<=1kb)	ENSMUSG00000036931	0	243910	Nfkbid	nuclear factor of kappa light polypeptide gene enhancer in B cells inhibitor, delta
chr7	31076292	31076921	630	*	Promoter (<=1kb)	ENSMUSG00000057092	0	17178	Fxyd3	FXYD domain-containing ion transport regulator 3
chr7	35184900	35186737	1838	*	Promoter (<=1kb)	ENSMUSG00000030495	0	53896	Slc7a10	solute carrier family 7 (cationic amino acid transporter, y+ system), member 10
chr7	35199417	35200212	796	*	Promoter (<=1kb)	ENSMUSG00000030495	500	53896	Slc7a10	solute carrier family 7 (cationic amino acid transporter, y+ system), member 10
chr7	35317812	35318662	851	*	Promoter (<=1kb)	ENSMUSG00000063808	0	67471	Gpatch1	G patch domain containing 1
chr7	44350926	44351929	1004	*	Promoter (<=1kb)	ENSMUSG00000038738	164	243961	Shank1	SH3 and multiple ankyrin repeat domains 1
chr7	44745133	44745462	330	*	Promoter (<=1kb)	ENSMUSG00000048012	-903	243963	Zfp473	zinc finger protein 473
chr7	44839299	44840440	1142	*	Promoter (<=1kb)	ENSMUSG00000074141	101	14204	Il4i1	interleukin 4 induced 1
chr7	44895644	44896590	947	*	Promoter (<=1kb)	ENSMUSG00000011658	0	70300	Fuz	fuzzy planar cell polarity protein
chr7	45413082	45414581	1500	*	Promoter (<=1kb)	ENSMUSG00000074121	0	78405	Ntf5	neurotrophin 5
chr7	45682260	45683310	1051	*	Promoter (<=1kb)	ENSMUSG00000070564	-712	243967	Ntn5	netrin 5
chr7	45787102	45787402	301	*	Promoter (<=1kb)	ENSMUSG00000062044	-502	381983	Lmtk3	lemur tyrosine kinase 3
chr7	46100261	46101065	805	*	Promoter (<=1kb)	ENSMUSG00000096146	-364	16514	Kcnj11	potassium inwardly rectifying channel, subfamily J, member 11
chr7	46396113	46397181	1069	*	Promoter (<=1kb)	ENSMUSG00000058975	0	16502	Kcnc1	potassium voltage gated channel, Shaw-related subfamily, member 1
chr7	47131905	47133199	1295	*	Promoter (<=1kb)	ENSMUSG00000030854	0	19259	Ptpn5	protein tyrosine phosphatase, non-receptor type 5
chr7	49450190	49451240	1051	*	Promoter (<=1kb)	ENSMUSG00000052512	0	78286	Nav2	neuron navigator 2
chr7	60005013	60005331	319	*	Promoter (<=1kb)	ENSMUSG00000000948	0	NA	NA	NA
chr7	61939802	61940497	696	*	Promoter (<=1kb)	ENSMUSG00000093187	0	100124439	Mir344-2	microRNA 344-2
chr7	65155595	65156978	1384	*	Promoter (<=1kb)	ENSMUSG00000030518	0	70638	Entrep2	endosomal transmembrane epsin interactor 2
chr7	65861480	65863060	1581	*	Promoter (<=1kb)	ENSMUSG00000030513	0	18553	Pcsk6	proprotein convertase subtilisin/kexin type 6
chr7	66389070	66389552	483	*	Promoter (<=1kb)	ENSMUSG00000015133	-720	233328	Lrrk1	leucine-rich repeat kinase 1
chr7	68263967	68264510	544	*	Promoter (<=1kb)	ENSMUSG00000030553	0	78444	Pgpep1l	pyroglutamyl-peptidase I-like
chr7	79504711	79505281	571	*	Promoter (<=1kb)	ENSMUSG00000093238	0	723968	Mir9-3	microRNA 9-3
chr7	79607074	79607935	862	*	Promoter (<=1kb)	ENSMUSG00000030549	0	56315	Rhcg	Rhesus blood group-associated C glycoprotein
chr7	79710022	79710806	785	*	Promoter (<=1kb)	ENSMUSG00000039133	0	NA	NA	NA
chr7	81706129	81707260	1132	*	Promoter (<=1kb)	ENSMUSG00000025813	0	26557	Homer2	homer scaffolding protein 2
chr7	83744991	83746506	1516	*	Promoter (<=1kb)	ENSMUSG00000001741	0	16170	Il16	interleukin 16
chr7	84528645	84529526	882	*	Promoter (<=1kb)	ENSMUSG00000097789	0	100039239	Ctxnd1	cortexin domain containing 1
chr7	89632383	89633298	916	*	Promoter (<=1kb)	ENSMUSG00000030621	0	109264	Me3	malic enzyme 3, NADP(+)-dependent, mitochondrial
chr7	98084070	98085602	1533	*	Promoter (<=1kb)	ENSMUSG00000030761	0	17921	Myo7a	myosin VIIA
chr7	98164878	98165538	661	*	Promoter (<=1kb)	ENSMUSG00000035547	0	12337	Capn5	calpain 5
chr7	99238183	99238953	771	*	Promoter (<=1kb)	ENSMUSG00000052396	0	233549	Mogat2	monoacylglycerol O-acyltransferase 2
chr7	100178313	100179234	922	*	Promoter (<=1kb)	ENSMUSG00000035165	0	57442	Kcne3	potassium voltage-gated channel, Isk-related subfamily, gene 3
chr7	100582667	100583327	661	*	Promoter (<=1kb)	ENSMUSG00000030706	0	52443	Mrpl48	mitochondrial ribosomal protein L48
chr7	101320739	101322198	1460	*	Promoter (<=1kb)	ENSMUSG00000030688	0	56018	Stard10	StAR related lipid transfer domain containing 10
chr7	101836175	101837178	1004	*	Promoter (<=1kb)	ENSMUSG00000073985	0	NA	NA	NA
chr7	102478865	102480081	1217	*	Promoter (<=1kb)	ENSMUSG00000044814	-963	257947	Or55b3	olfactory receptor family 55 subfamily B member 3
chr7	104287888	104288559	672	*	Promoter (<=1kb)	ENSMUSG00000060441	0	667823	Trim5	tripartite motif-containing 5
chr7	104501786	104502458	673	*	Promoter (<=1kb)	ENSMUSG00000082154	0	NA	NA	NA
chr7	110627130	110627754	625	*	Promoter (<=1kb)	ENSMUSG00000030790	0	11535	Adm	adrenomedullin
chr7	112375852	112376326	475	*	Promoter (<=1kb)	ENSMUSG00000030771	984	NA	NA	NA
chr7	116031663	116032539	877	*	Promoter (<=1kb)	ENSMUSG00000030664	0	68469	Sox6os	SRY (sex determining region Y)-box 6, opposite strand
chr7	119861189	119862042	854	*	Promoter (<=1kb)	ENSMUSG00000048787	0	233805	Dcun1d3	defective in cullin neddylation 1 domain containing 3
chr7	120172070	120172858	789	*	Promoter (<=1kb)	ENSMUSG00000030909	-1000	72074	Anks4b	ankyrin repeat and sterile alpha motif domain containing 4B
chr7	120203658	120204243	586	*	Promoter (<=1kb)	ENSMUSG00000062017	0	67928	Abca14	ATP-binding cassette, sub-family A member 14
chr7	126582643	126583754	1112	*	Promoter (<=1kb)	ENSMUSG00000030720	0	12752	Cln3	CLN3 lysosomal/endosomal transmembrane protein, battenin
chr7	126704231	126704926	696	*	Promoter (<=1kb)	ENSMUSG00000030707	0	12721	Coro1a	coronin, actin binding protein 1A
chr7	127041645	127042788	1144	*	Promoter (<=1kb)	ENSMUSG00000030677	0	110033	Kif22	kinesin family member 22
chr7	127091015	127092353	1339	*	Promoter (<=1kb)	ENSMUSG00000045165	0	101602	AI467606	expressed sequence AI467606
chr7	127713160	127713406	247	*	Promoter (<=1kb)	ENSMUSG00000042340	424	13019	Ctf1	cardiotrophin 1
chr7	128687855	128688623	769	*	Promoter (<=1kb)	ENSMUSG00000042105	0	101490	Inpp5f	inositol polyphosphate-5-phosphatase F
chr7	131553651	131554892	1242	*	Promoter (<=1kb)	ENSMUSG00000050100	0	15372	Hmx2	H6 homeobox 2
chr7	134348628	134349364	737	*	Promoter (<=1kb)	ENSMUSG00000030994	0	71007	D7Ertd443e	DNA segment, Chr 7, ERATO Doi 443, expressed
chr7	139220180	139220733	554	*	Promoter (<=1kb)	ENSMUSG00000015980	0	76612	Lrrc27	leucine rich repeat containing 27
chr7	139233644	139234377	734	*	Promoter (<=1kb)	ENSMUSG00000015980	0	76612	Lrrc27	leucine rich repeat containing 27
chr7	139234731	139235254	524	*	Promoter (<=1kb)	ENSMUSG00000015980	-639	76612	Lrrc27	leucine rich repeat containing 27
chr7	139979033	139979431	399	*	Promoter (<=1kb)	ENSMUSG00000073795	-278	381933	Spef1l	sperm flagellar 1 like
chr7	141079371	141080678	1308	*	Promoter (<=1kb)	ENSMUSG00000054065	0	56460	Pkp3	plakophilin 3
chr7	141099669	141100775	1107	*	Promoter (<=1kb)	ENSMUSG00000025494	0	24058	Sigirr	single immunoglobulin and toll-interleukin 1 receptor (TIR) domain
chr7	141524847	141525901	1055	*	Promoter (<=1kb)	ENSMUSG00000025512	566	68038	Chid1	chitinase domain containing 1
chr7	143106941	143108566	1626	*	Promoter (<=1kb)	ENSMUSG00000009545	0	16535	Kcnq1	potassium voltage-gated channel, subfamily Q, member 1
chr8	4226420	4227364	945	*	Promoter (<=1kb)	ENSMUSG00000046589	0	72267	Lrrc8e	leucine rich repeat containing 8 family, member E
chr8	12915069	12916021	953	*	Promoter (<=1kb)	ENSMUSG00000031442	0	17207	Mcf2l	mcf.2 transforming sequence-like
chr8	13705655	13706023	369	*	Promoter (<=1kb)	ENSMUSG00000090336	0	403185	Cfap97d2	CFAP97 domain containing 2
chr8	15011029	15012645	1617	*	Promoter (<=1kb)	ENSMUSG00000055675	0	74901	Kbtbd11	kelch repeat and BTB (POZ) domain containing 11
chr8	22124230	22125569	1340	*	Promoter (<=1kb)	ENSMUSG00000037738	0	330721	Nek5	NIMA (never in mitosis gene a)-related expressed kinase 5
chr8	22807811	22808733	923	*	Promoter (<=1kb)	ENSMUSG00000054822	0	NA	NA	NA
chr8	23142458	23143312	855	*	Promoter (<=1kb)	ENSMUSG00000070084	0	723876	Mir486	microRNA 486
chr8	23149272	23150507	1236	*	Promoter (<=1kb)	ENSMUSG00000086741	0	101056408	Gm15816	predicted gene 15816
chr8	23245339	23245789	451	*	Promoter (<=1kb)	ENSMUSG00000015341	-161	57437	Golga7	golgin A7
chr8	24823647	24824228	582	*	Promoter (<=1kb)	ENSMUSG00000031554	0	11499	Adam5	a disintegrin and metallopeptidase domain 5
chr8	25101461	25102798	1338	*	Promoter (<=1kb)	ENSMUSG00000031557	0	83436	Plekha2	pleckstrin homology domain-containing, family A (phosphoinositide binding specific) member 2
chr8	33888518	33889486	969	*	Promoter (<=1kb)	ENSMUSG00000031586	296	19663	Rbpms	RNA binding protein gene with multiple splicing
chr8	36732516	36733168	653	*	Promoter (<=1kb)	ENSMUSG00000031523	0	50768	Dlc1	deleted in liver cancer 1
chr8	46010351	46011758	1408	*	Promoter (<=1kb)	ENSMUSG00000031637	0	67620	Lrp2bp	Lrp2 binding protein
chr8	61927743	61928628	886	*	Promoter (<=1kb)	ENSMUSG00000037921	0	234311	Ddx60	DExD/H box helicase 60
chr8	64204716	64206825	2110	*	Promoter (<=1kb)	ENSMUSG00000053626	0	21892	Tll1	tolloid-like
chr8	65037044	65037622	579	*	Promoter (<=1kb)	ENSMUSG00000074303	0	NA	NA	NA
chr8	67950745	67951038	294	*	Promoter (<=1kb)	ENSMUSG00000030465	841	234353	Psd3	pleckstrin and Sec7 domain containing 3
chr8	68368292	68369097	806	*	Promoter (<=1kb)	ENSMUSG00000085197	0	73609	1700125H03Rik	RIKEN cDNA 1700125H03 gene
chr8	70071750	70073231	1482	*	Promoter (<=1kb)	ENSMUSG00000036151	0	107770	Tm6sf2	transmembrane 6 superfamily member 2
chr8	72645889	72647050	1162	*	Promoter (<=1kb)	ENSMUSG00000048148	0	319555	Nwd1	NACHT and WD repeat domain containing 1
chr8	77764296	77764627	332	*	Promoter (<=1kb)	ENSMUSG00000086451	0	NA	NA	NA
chr8	79680479	79681291	813	*	Promoter (<=1kb)	ENSMUSG00000094594	0	NA	NA	NA
chr8	80937725	80938746	1022	*	Promoter (<=1kb)	ENSMUSG00000098001	0	NA	NA	NA
chr8	82402228	82403522	1295	*	Promoter (<=1kb)	ENSMUSG00000031712	0	16168	Il15	interleukin 15
chr8	82774465	82774953	489	*	Promoter (<=1kb)	ENSMUSG00000031711	-305	30932	Zfp330	zinc finger protein 330
chr8	83666245	83667078	834	*	Promoter (<=1kb)	ENSMUSG00000019464	0	19216	Ptger1	prostaglandin E receptor 1 (subtype EP1)
chr8	83681097	83681488	392	*	Promoter (<=1kb)	ENSMUSG00000057672	101	320795	Pkn1	protein kinase N1
chr8	84041839	84042854	1016	*	Promoter (<=1kb)	ENSMUSG00000005465	0	50931	Il27ra	interleukin 27 receptor, alpha
chr8	84928436	84929325	890	*	Promoter (<=1kb)	ENSMUSG00000053693	0	56527	Mast1	microtubule associated serine/threonine kinase 1
chr8	85080888	85081699	812	*	Promoter (<=1kb)	ENSMUSG00000005150	0	67836	Wdr83	WD repeat domain containing 83
chr8	90347317	90349081	1765	*	Promoter (<=1kb)	ENSMUSG00000043668	0	244579	Tox3	TOX high mobility group box family member 3
chr8	91467922	91468337	416	*	Promoter (<=1kb)	ENSMUSG00000055932	237	26383	Fto	FTO alpha-ketoglutarate dependent dioxygenase
chr8	92673195	92674212	1018	*	Promoter (<=1kb)	ENSMUSG00000031738	-77	64379	Irx6	Iroquois homeobox 6
chr8	94976573	94977827	1255	*	Promoter (<=1kb)	ENSMUSG00000031785	0	14766	Adgrg1	adhesion G protein-coupled receptor G1
chr8	95292886	95294469	1584	*	Promoter (<=1kb)	ENSMUSG00000031789	0	333329	Cngb1	cyclic nucleotide gated channel beta 1
chr8	104509029	104510299	1271	*	Promoter (<=1kb)	ENSMUSG00000052616	0	320022	Terb1	telomere repeat binding bouquet formation protein 1
chr8	105990343	105991996	1654	*	Promoter (<=1kb)	ENSMUSG00000031901	0	66369	Dus2	dihydrouridine synthase 2
chr8	106510361	106511993	1633	*	Promoter (<=1kb)	ENSMUSG00000061048	0	12560	Cdh3	cadherin 3
chr8	117022313	117023141	829	*	Promoter (<=1kb)	ENSMUSG00000034416	954	76645	Pkd1l2	polycystic kidney disease 1 like 2
chr8	117498099	117499008	910	*	Promoter (<=1kb)	ENSMUSG00000034330	0	234779	Plcg2	phospholipase C, gamma 2
chr8	119604381	119605691	1311	*	Promoter (<=1kb)	ENSMUSG00000031832	0	21341	Taf1c	TATA-box binding protein associated factor, RNA polymerase I, C
chr8	120486975	120488441	1467	*	Promoter (<=1kb)	ENSMUSG00000031822	-6	382034	Gse1	genetic suppressor element 1, coiled-coil protein
chr8	121200663	121201559	897	*	Promoter (<=1kb)	ENSMUSG00000097097	276	76001	5033426O07Rik	RIKEN cDNA 5033426O07 gene
chr8	122500860	122501405	546	*	Promoter (<=1kb)	ENSMUSG00000014444	-974	234839	Piezo1	piezo-type mechanosensitive ion channel component 1
chr8	124576715	124577182	468	*	Promoter (<=1kb)	ENSMUSG00000031981	602	73647	Capn9	calpain 9
chr9	8900132	8902260	2129	*	Promoter (<=1kb)	ENSMUSG00000031870	0	18667	Pgr	progesterone receptor
chr9	13661621	13662580	960	*	Promoter (<=1kb)	ENSMUSG00000031925	0	270118	Maml2	mastermind like transcriptional coactivator 2
chr9	20814826	20815518	693	*	Promoter (<=1kb)	ENSMUSG00000004098	0	53867	Col5a3	collagen, type V, alpha 3
chr9	20868285	20869225	941	*	Promoter (<=1kb)	ENSMUSG00000038884	0	319278	Shfl	shiftless antiviral inhibitor of ribosomal frameshifting
chr9	21196168	21197065	898	*	Promoter (<=1kb)	ENSMUSG00000032177	0	18577	Pde4a	phosphodiesterase 4A, cAMP specific
chr9	22131201	22132424	1224	*	Promoter (<=1kb)	ENSMUSG00000001348	0	11433	Acp5	acid phosphatase 5, tartrate resistant
chr9	28402894	28403766	873	*	Promoter (<=1kb)	ENSMUSG00000062257	0	330908	Opcml	opioid binding protein/cell adhesion molecule-like
chr9	28403859	28404549	691	*	Promoter (<=1kb)	ENSMUSG00000062257	0	330908	Opcml	opioid binding protein/cell adhesion molecule-like
chr9	32696699	32697007	309	*	Promoter (<=1kb)	ENSMUSG00000032035	315	23871	Ets1	E26 avian leukemia oncogene 1, 5' domain
chr9	40530969	40531652	684	*	Promoter (<=1kb)	ENSMUSG00000040111	0	235283	Gramd1b	GRAM domain containing 1B
chr9	41579415	41580607	1193	*	Promoter (<=1kb)	ENSMUSG00000074415	-134	73144	Mir100hg	Mir100 Mirlet7a-2 Mir125b-1 cluster host gene
chr9	42520450	42521325	876	*	Promoter (<=1kb)	ENSMUSG00000093745	0	NA	NA	NA
chr9	45370057	45371301	1245	*	Promoter (<=1kb)	ENSMUSG00000066705	0	59095	Fxyd6	FXYD domain-containing ion transport regulator 6
chr9	46328701	46329676	976	*	Promoter (<=1kb)	ENSMUSG00000097463	0	102633321	4930448E22Rik	RIKEN cDNA 4930448E22 gene
chr9	50887113	50888126	1014	*	Promoter (<=1kb)	ENSMUSG00000088708	0	115487246	Gm25558	predicted gene, 25558
chr9	56634948	56636748	1801	*	Promoter (<=1kb)	ENSMUSG00000049556	0	235402	Lingo1	leucine rich repeat and Ig domain containing 1
chr9	57939572	57940825	1254	*	Promoter (<=1kb)	ENSMUSG00000038264	0	20361	Sema7a	sema domain, immunoglobulin domain (Ig), and GPI membrane anchor, (semaphorin) 7A
chr9	58311946	58313437	1492	*	Promoter (<=1kb)	ENSMUSG00000032334	0	16949	Loxl1	lysyl oxidase-like 1
chr9	58554506	58555820	1315	*	Promoter (<=1kb)	ENSMUSG00000035914	0	102657	Cd276	CD276 antigen
chr9	64049787	64050388	602	*	Promoter (<=1kb)	ENSMUSG00000097036	0	NA	NA	NA
chr9	69397387	69398856	1470	*	Promoter (<=1kb)	ENSMUSG00000032235	0	93697	Ice2	interactor of little elongation complex ELL subunit 2
chr9	72408094	72408636	543	*	Promoter (<=1kb)	ENSMUSG00000098801	-632	NA	NA	NA
chr9	73102873	73104218	1346	*	Promoter (<=1kb)	ENSMUSG00000092622	363	66991	Khdc3	KH domain containing 3, subcortical maternal complex member
chr9	74861124	74862054	931	*	Promoter (<=1kb)	ENSMUSG00000043013	0	15379	Onecut1	one cut domain, family member 1
chr9	75683693	75684245	553	*	Promoter (<=1kb)	ENSMUSG00000032181	0	20255	Scg3	secretogranin III
chr9	78395299	78396465	1167	*	Promoter (<=1kb)	ENSMUSG00000070291	0	100048658	Ddx43	DEAD box helicase 43
chr9	78442325	78443408	1084	*	Promoter (<=1kb)	ENSMUSG00000032344	0	214763	Cgas	cyclic GMP-AMP synthase
chr9	78821457	78822135	679	*	Promoter (<=1kb)	ENSMUSG00000059422	0	NA	NA	NA
chr9	79977465	79978920	1456	*	Promoter (<=1kb)	ENSMUSG00000034898	0	70598	Filip1	filamin A interacting protein 1
chr9	81631858	81634093	2236	*	Promoter (<=1kb)	ENSMUSG00000049511	0	15551	Htr1b	5-hydroxytryptamine (serotonin) receptor 1B
chr9	86451596	86452028	433	*	Promoter (<=1kb)	ENSMUSG00000032415	0	70348	Ube3d	ubiquitin protein ligase E3D
chr9	87143873	87144968	1096	*	Promoter (<=1kb)	ENSMUSG00000042761	0	244958	Mrap2	melanocortin 2 receptor accessory protein 2
chr9	94669491	94670653	1163	*	Promoter (<=1kb)	ENSMUSG00000031129	0	331004	Slc9a9	solute carrier family 9 (sodium/hydrogen exchanger), member 9
chr9	100470856	100471407	552	*	Promoter (<=1kb)	ENSMUSG00000044244	-247	213208	Il20rb	interleukin 20 receptor beta
chr9	100569977	100570343	367	*	Promoter (<=1kb)	ENSMUSG00000070287	742	245020	Slc35g2	solute carrier family 35, member G2
chr9	100570499	100571425	927	*	Promoter (<=1kb)	ENSMUSG00000070287	0	245020	Slc35g2	solute carrier family 35, member G2
chr9	105052903	105053847	945	*	Promoter (<=1kb)	ENSMUSG00000032563	0	94062	Mrpl3	mitochondrial ribosomal protein L3
chr9	105520808	105521545	738	*	Promoter (<=1kb)	ENSMUSG00000032570	0	235574	Atp2c1	ATPase, Ca++-sequestering
chr9	106148041	106149347	1307	*	Promoter (<=1kb)	ENSMUSG00000086296	0	NA	NA	NA
chr9	106655797	106656735	939	*	Promoter (<=1kb)	ENSMUSG00000023192	0	108068	Grm2	glutamate receptor, metabotropic 2
chr9	107904639	107905249	611	*	Promoter (<=1kb)	ENSMUSG00000089005	0	115487252	Gm23856	predicted gene, 23856
chr9	108189709	108190771	1063	*	Promoter (<=1kb)	ENSMUSG00000032589	0	12217	Bsn	bassoon
chr9	108825792	108827538	1747	*	Promoter (<=1kb)	ENSMUSG00000023473	0	107934	Celsr3	cadherin, EGF LAG seven-pass G-type receptor 3
chr9	109849187	109850072	886	*	Promoter (<=1kb)	ENSMUSG00000038357	0	12796	Camp	cathelicidin antimicrobial peptide
chr9	113990423	113991561	1139	*	Promoter (<=1kb)	ENSMUSG00000032507	0	72179	Fbxl2	F-box and leucine-rich repeat protein 2
chr9	115120071	115121286	1216	*	Promoter (<=1kb)	ENSMUSG00000040875	0	74486	Osbpl10	oxysterol binding protein-like 10
chr9	117871891	117873076	1186	*	Promoter (<=1kb)	ENSMUSG00000097240	-68	NA	NA	NA
chr9	118478469	118479679	1211	*	Promoter (<=1kb)	ENSMUSG00000032446	0	13813	Eomes	eomesodermin
chr9	118505896	118507222	1327	*	Promoter (<=1kb)	ENSMUSG00000038708	0	54214	Golga4	golgin A4
chr9	120303413	120304441	1029	*	Promoter (<=1kb)	ENSMUSG00000041794	0	245049	Myrip	myosin VIIA and Rab interacting protein
chr9	122571766	122572886	1121	*	Promoter (<=1kb)	ENSMUSG00000097736	0	319626	9530059O14Rik	RIKEN cDNA 9530059O14 gene
chr9	123215279	123216501	1223	*	Promoter (<=1kb)	ENSMUSG00000035498	0	109332	Cdcp1	CUB domain containing protein 1
chr9	123528934	123529245	312	*	Promoter (<=1kb)	ENSMUSG00000025240	-637	83493	Sacm1l	SAC1 suppressor of actin mutations 1-like (yeast)
chrX	7638281	7639094	814	*	Promoter (<=1kb)	ENSMUSG00000031144	0	20977	Syp	synaptophysin
chrX	7739143	7739915	773	*	Promoter (<=1kb)	ENSMUSG00000031150	292	54648	Ccdc120	coiled-coil domain containing 120
chrX	10484602	10486389	1788	*	Promoter (<=1kb)	ENSMUSG00000058254	0	21912	Tspan7	tetraspanin 7
chrX	10718924	10719281	358	*	Promoter (<=1kb)	ENSMUSG00000085587	-214	NA	NA	NA
chrX	12158183	12159500	1318	*	Promoter (<=1kb)	ENSMUSG00000087271	846	NA	NA	NA
chrX	19167036	19167777	742	*	Promoter (<=1kb)	ENSMUSG00000073274	0	NA	NA	NA
chrX	37126325	37127471	1147	*	Promoter (<=1kb)	ENSMUSG00000016409	0	67050	Nkap	NFKB activating protein
chrX	38179845	38182252	2408	*	Promoter (<=1kb)	ENSMUSG00000080942	0	NA	NA	NA
chrX	38251823	38252930	1108	*	Promoter (<=1kb)	ENSMUSG00000036502	0	245386	Tmem255a	transmembrane protein 255A
chrX	47891253	47893040	1788	*	Promoter (<=1kb)	ENSMUSG00000031099	0	93761	Smarca1	SWI/SNF related, matrix associated, actin dependent regulator of chromatin, subfamily a, member 1
chrX	48108495	48109314	820	*	Promoter (<=1kb)	ENSMUSG00000037005	0	170745	Xpnpep2	X-prolyl aminopeptidase (aminopeptidase P) 2, membrane-bound
chrX	56821623	56822935	1313	*	Promoter (<=1kb)	ENSMUSG00000067878	0	320923	Map7d3	MAP7 domain containing 3
chrX	57325605	57327221	1617	*	Promoter (<=1kb)	ENSMUSG00000031133	0	73341	Arhgef6	Rac/Cdc42 guanine nucleotide exchange factor 6
chrX	58030183	58030899	717	*	Promoter (<=1kb)	ENSMUSG00000067860	0	22773	Zic3	zinc finger protein of the cerebellum 3
chrX	59566778	59568731	1954	*	Promoter (<=1kb)	ENSMUSG00000031137	0	14168	Fgf13	fibroblast growth factor 13
chrX	71049897	71051019	1123	*	Promoter (<=1kb)	ENSMUSG00000059401	0	333639	Mamld1	mastermind-like domain containing 1
chrX	73765355	73766048	694	*	Promoter (<=1kb)	ENSMUSG00000031385	0	140571	Plxnb3	plexin B3
chrX	96456105	96457006	902	*	Promoter (<=1kb)	ENSMUSG00000031209	0	15203	Heph	hephaestin
chrX	99819344	99821060	1717	*	Promoter (<=1kb)	ENSMUSG00000071719	0	620592	Nalf2	NALCN channel auxiliary factor 2
chrX	102003601	102006027	2427	*	Promoter (<=1kb)	ENSMUSG00000079481	0	100042480	Nhsl2	NHS like 2
chrX	103011959	103013309	1351	*	Promoter (<=1kb)	ENSMUSG00000084842	-389	NA	NA	NA
chrX	103164964	103165593	630	*	Promoter (<=1kb)	ENSMUSG00000048949	0	621205	Gm6206	ring finger and WD repeat domain 2 (Rfwd2) pseudogene
chrX	103286982	103287794	813	*	Promoter (<=1kb)	ENSMUSG00000031325	284	75106	4930519F16Rik	RIKEN cDNA 4930519F16 gene
chrX	103288767	103289405	639	*	Promoter (<=1kb)	ENSMUSG00000098023	0	100418420	Gm19200	UDP-GalNAc:betaGlcNAc beta 1,3-galactosaminyltransferase, polypeptide 2 pseudogene
chrX	105120200	105121929	1730	*	Promoter (<=1kb)	ENSMUSG00000031227	0	107528	Magee1	MAGE family member E1
chrX	114473584	114474713	1130	*	Promoter (<=1kb)	ENSMUSG00000025597	0	237010	Klhl4	kelch-like 4
chrX	136138761	136139850	1090	*	Promoter (<=1kb)	ENSMUSG00000047844	0	406217	Bex4	brain expressed X-linked 4
chrX	136203272	136204335	1064	*	Promoter (<=1kb)	ENSMUSG00000054034	0	331532	Tceal5	transcription elongation factor A (SII)-like 5
chrX	140664236	140666028	1793	*	Promoter (<=1kb)	ENSMUSG00000000266	0	23947	Mid2	midline 2
chrX	152143841	152145415	1575	*	Promoter (<=1kb)	ENSMUSG00000041115	0	245666	Iqsec2	IQ motif and Sec7 domain 2
chrX	153237285	153238724	1440	*	Promoter (<=1kb)	ENSMUSG00000041649	0	245671	Klf8	Kruppel-like transcription factor 8
chrX	161716565	161717999	1435	*	Promoter (<=1kb)	ENSMUSG00000043518	0	24004	Rai2	retinoic acid induced 2
chrY	1010188	1010779	592	*	Promoter (<=1kb)	ENSMUSG00000069049	0	26908	Eif2s3y	eukaryotic translation initiation factor 2, subunit 3, structural gene Y-linked
chr1	9298425	9299092	668	*	Promoter (<=1kb)	ENSMUSG00000025909	0	71096	Sntg1	syntrophin, gamma 1
chr1	17726902	17728030	1129	*	Promoter (<=1kb)	ENSMUSG00000025776	0	83691	Crispld1	cysteine-rich secretory protein LCCL domain containing 1
chr1	150164744	150165702	959	*	Promoter (<=1kb)	ENSMUSG00000097754	0	102639566	Ptgs2os2	prostaglandin-endoperoxide synthase 2, opposite strand 2
chr1	161142568	161143166	599	*	Promoter (<=1kb)	ENSMUSG00000044835	0	73844	Ankrd45	ankyrin repeat domain 45
chr1	166253790	166254920	1131	*	Promoter (<=1kb)	ENSMUSG00000040612	0	100039795	Ildr2	immunoglobulin-like domain containing receptor 2
chr1	174171607	174171889	283	*	Promoter (<=1kb)	ENSMUSG00000026532	-887	20739	Spta1	spectrin alpha, erythrocytic 1
chr10	21993097	21993343	247	*	Promoter (<=1kb)	ENSMUSG00000019970	-547	20393	Sgk1	serum/glucocorticoid regulated kinase 1
chr10	58239115	58239707	593	*	Promoter (<=1kb)	ENSMUSG00000093601	953	NA	NA	NA
chr10	89344297	89345652	1356	*	Promoter (<=1kb)	ENSMUSG00000035189	0	320091	Ano4	anoctamin 4
chr10	97479073	97479794	722	*	Promoter (<=1kb)	ENSMUSG00000019929	0	13179	Dcn	decorin
chr10	106469027	106470847	1821	*	Promoter (<=1kb)	ENSMUSG00000053825	0	327814	Ppfia2	protein tyrosine phosphatase, receptor type, f polypeptide (PTPRF), interacting protein (liprin), alpha 2
chr10	112059835	112060444	610	*	Promoter (<=1kb)	ENSMUSG00000020213	0	69286	Glipr1l1	GLI pathogenesis-related 1 like 1
chr10	128646148	128646959	812	*	Promoter (<=1kb)	ENSMUSG00000002578	-157	22781	Ikzf4	IKAROS family zinc finger 4
chr11	6657965	6658849	885	*	Promoter (<=1kb)	ENSMUSG00000041046	0	56089	Ramp3	receptor (calcitonin) activity modifying protein 3
chr11	63004610	63005150	541	*	Promoter (<=1kb)	ENSMUSG00000087604	-476	74884	Cdrt4os1	CMT1A duplicated region transcript 4, opposite strand 1
chr11	81151840	81153841	2002	*	Promoter (<=1kb)	ENSMUSG00000020704	0	11418	Asic2	acid-sensing ion channel 2
chr11	89302316	89303287	972	*	Promoter (<=1kb)	ENSMUSG00000048616	0	18121	Nog	noggin
chr11	94704049	94705099	1051	*	Promoter (<=1kb)	ENSMUSG00000056008	0	432589	Gm11541	predicted gene 11541
chr11	97804820	97805403	584	*	Promoter (<=1kb)	ENSMUSG00000038366	0	16796	Lasp1	LIM and SH3 protein 1
chr11	102375087	102376355	1269	*	Promoter (<=1kb)	ENSMUSG00000087330	665	105463053	Bloodlinc	Bloodlinc, erythroid developmental long intergenic non-protein coding transcript
chr11	120216449	120217368	920	*	Promoter (<=1kb)	ENSMUSG00000086750	0	NA	NA	NA
chr12	85177008	85177488	481	*	Promoter (<=1kb)	ENSMUSG00000004791	0	18654	Pgf	placental growth factor
chr12	106955534	106956259	726	*	Promoter (<=1kb)	ENSMUSG00000086319	0	105245067	Gm16087	predicted gene 16087
chr12	110702954	110703445	492	*	Promoter (<=1kb)	ENSMUSG00000021270	-226	15519	Hsp90aa1	heat shock protein 90, alpha (cytosolic), class A member 1
chr13	25269603	25270376	774	*	Promoter (<=1kb)	ENSMUSG00000048978	0	22360	Nrsn1	neurensin 1
chr13	102693164	102693935	772	*	Promoter (<=1kb)	ENSMUSG00000021624	0	17079	Cd180	CD180 antigen
chr13	109116027	109117647	1621	*	Promoter (<=1kb)	ENSMUSG00000021699	0	238871	Pde4d	phosphodiesterase 4D, cAMP specific
chr15	54410051	54410984	934	*	Promoter (<=1kb)	ENSMUSG00000038591	0	239447	Colec10	collectin sub-family member 10
chr15	66890857	66891717	861	*	Promoter (<=1kb)	ENSMUSG00000005124	0	22402	Ccn4	cellular communication network factor 4
chr15	83405875	83406182	308	*	Promoter (<=1kb)	ENSMUSG00000049414	0	NA	NA	NA
chr15	92396762	92397644	883	*	Promoter (<=1kb)	ENSMUSG00000036218	0	239618	Pdzrn4	PDZ domain containing RING finger 4
chr15	98167389	98168774	1386	*	Promoter (<=1kb)	ENSMUSG00000029875	0	239650	Ccdc184	coiled-coil domain containing 184
chr15	103033835	103035448	1614	*	Promoter (<=1kb)	ENSMUSG00000075394	0	15423	Hoxc4	homeobox C4
chr16	37916118	37916785	668	*	Promoter (<=1kb)	ENSMUSG00000046961	0	239845	Gpr156	G protein-coupled receptor 156
chr17	17402467	17403306	840	*	Promoter (<=1kb)	ENSMUSG00000047786	0	66643	Lix1	limb and CNS expressed 1
chr17	37196769	37197748	980	*	Promoter (<=1kb)	ENSMUSG00000043827	263	258219	Or2i1	olfactory receptor family 2 subfamily I member 1
chr17	47886872	47888507	1636	*	Promoter (<=1kb)	ENSMUSG00000023991	0	74123	Foxp4	forkhead box P4
chr17	55445086	55446460	1375	*	Promoter (<=1kb)	ENSMUSG00000024172	0	240119	St6gal2	beta galactoside alpha 2,6 sialyltransferase 2
chr19	8850263	8851097	835	*	Promoter (<=1kb)	ENSMUSG00000071656	0	68852	Lrrn4cl	LRRN4 C-terminal like
chr19	30548732	30549927	1196	*	Promoter (<=1kb)	ENSMUSG00000024868	0	13380	Dkk1	dickkopf WNT signaling pathway inhibitor 1
chr2	4465812	4466700	889	*	Promoter (<=1kb)	ENSMUSG00000086874	0	NA	NA	NA
chr2	27141982	27142736	755	*	Promoter (<=1kb)	ENSMUSG00000009216	0	109349	Fam163b	family with sequence similarity 163, member B
chr2	126552826	126554019	1194	*	Promoter (<=1kb)	ENSMUSG00000027359	0	26458	Slc27a2	solute carrier family 27 (fatty acid transporter), member 2
chr2	147307619	147308419	801	*	Promoter (<=1kb)	ENSMUSG00000098763	438	NA	NA	NA
chr2	147365011	147365939	929	*	Promoter (<=1kb)	ENSMUSG00000037034	17	18503	Pax1	paired box 1
chr2	148419131	148419536	406	*	Promoter (<=1kb)	ENSMUSG00000082911	0	NA	NA	NA
chr3	67514772	67515908	1137	*	Promoter (<=1kb)	ENSMUSG00000049404	0	109222	Rarres1	retinoic acid receptor responder (tazarotene induced) 1
chr3	75164726	75165385	660	*	Promoter (<=1kb)	ENSMUSG00000034151	0	213234	Zbbx	zinc finger, B-box domain containing
chr3	129532040	129532638	599	*	Promoter (<=1kb)	ENSMUSG00000041220	0	170439	Elovl6	ELOVL fatty acid elongase 6
chr4	20343197	20344067	871	*	Promoter (<=1kb)	ENSMUSG00000086017	0	NA	NA	NA
chr4	88867391	88868807	1417	*	Promoter (<=1kb)	ENSMUSG00000054351	0	NA	NA	NA
chr4	89127938	89128617	680	*	Promoter (<=1kb)	ENSMUSG00000085569	0	102637941	Gm12602	predicted gene 12602
chr4	120746518	120748058	1541	*	Promoter (<=1kb)	ENSMUSG00000028631	0	60613	Kcnq4	potassium voltage-gated channel, subfamily Q, member 4
chr4	145744977	145745905	929	*	Promoter (<=1kb)	ENSMUSG00000082334	0	NA	NA	NA
chr5	5573660	5574428	769	*	Promoter (<=1kb)	ENSMUSG00000073234	0	667705	Fam237b	family with sequence similarity 237, member B
chr5	9724920	9726396	1477	*	Promoter (<=1kb)	ENSMUSG00000003974	0	108069	Grm3	glutamate receptor, metabotropic 3
chr5	26006871	26007942	1072	*	Promoter (<=1kb)	ENSMUSG00000090671	0	NA	NA	NA
chr5	71095142	71096614	1473	*	Promoter (<=1kb)	ENSMUSG00000000560	0	14395	Gabra2	gamma-aminobutyric acid type A receptor subunit alpha 2
chr5	102768292	102769007	716	*	Promoter (<=1kb)	ENSMUSG00000057315	0	231532	Arhgap24	Rho GTPase activating protein 24
chr5	120710069	120711408	1340	*	Promoter (<=1kb)	ENSMUSG00000029603	519	14357	Dtx1	deltex 1, E3 ubiquitin ligase
chr6	77242575	77243383	809	*	Promoter (<=1kb)	ENSMUSG00000060780	0	74342	Lrrtm1	leucine rich repeat transmembrane neuronal 1
chr6	128399386	128400366	981	*	Promoter (<=1kb)	ENSMUSG00000001520	0	60345	Nrip2	nuclear receptor interacting protein 2
chr6	138140269	138140770	502	*	Promoter (<=1kb)	ENSMUSG00000008540	0	56615	Mgst1	microsomal glutathione S-transferase 1
chr7	103827403	103828178	776	*	Promoter (<=1kb)	ENSMUSG00000052305	0	15129	Hbb-b1	hemoglobin, beta adult major chain
chr7	144407304	144408051	748	*	Promoter (<=1kb)	ENSMUSG00000085745	-371	NA	NA	NA
chr8	11727277	11728958	1682	*	Promoter (<=1kb)	ENSMUSG00000031511	0	54126	Arhgef7	Rho guanine nucleotide exchange factor
chr8	12395028	12396049	1022	*	Promoter (<=1kb)	ENSMUSG00000096014	0	20664	Sox1	SRY (sex determining region Y)-box 1
chr8	23246045	23246613	569	*	Promoter (<=1kb)	ENSMUSG00000015341	-867	57437	Golga7	golgin A7
chr8	54600482	54601260	779	*	Promoter (<=1kb)	ENSMUSG00000031518	0	69281	Spata4	spermatogenesis associated 4
chr8	70893638	70893894	257	*	Promoter (<=1kb)	ENSMUSG00000000792	-881	114479	Slc5a5	solute carrier family 5 (sodium iodide symporter), member 5
chr8	80493044	80494379	1336	*	Promoter (<=1kb)	ENSMUSG00000051839	0	14934	Gypa	glycophorin A
chr8	109074994	109075485	492	*	Promoter (<=1kb)	ENSMUSG00000097393	0	628686	D030068K23Rik	RIKEN cDNA D030068K23 gene
chr9	4795413	4796609	1197	*	Promoter (<=1kb)	ENSMUSG00000025892	0	14802	Gria4	glutamate receptor, ionotropic, AMPA4 (alpha 4)
chr9	96971709	96972477	769	*	Promoter (<=1kb)	ENSMUSG00000046997	0	211949	Spsb4	splA/ryanodine receptor domain and SOCS box containing 4
chr9	108596985	108598078	1094	*	Promoter (<=1kb)	ENSMUSG00000006675	0	74443	P4htm	prolyl 4-hydroxylase, transmembrane (endoplasmic reticulum)
chrX	6778255	6778715	461	*	Promoter (<=1kb)	ENSMUSG00000062393	-591	331374	Dgkk	diacylglycerol kinase kappa
chrX	59133355	59135414	2060	*	Promoter (<=1kb)	ENSMUSG00000031137	0	14168	Fgf13	fibroblast growth factor 13
chr1	4785027	4786301	1275	*	Promoter (<=1kb)	ENSMUSG00000033845	0	27395	Mrpl15	mitochondrial ribosomal protein L15
chr1	4807356	4808376	1021	*	Promoter (<=1kb)	ENSMUSG00000025903	0	18777	Lypla1	lysophospholipase 1
chr1	4857306	4858480	1175	*	Promoter (<=1kb)	ENSMUSG00000033813	0	21399	Tcea1	transcription elongation factor A (SII) 1
chr1	5082374	5083668	1295	*	Promoter (<=1kb)	ENSMUSG00000033793	0	108664	Atp6v1h	ATPase, H+ transporting, lysosomal V1 subunit H
chr1	6214102	6215589	1488	*	Promoter (<=1kb)	ENSMUSG00000025907	0	12421	Rb1cc1	RB1-inducible coiled-coil 1
chr1	7088196	7089565	1370	*	Promoter (<=1kb)	ENSMUSG00000051285	0	319263	Pcmtd1	protein-L-isoaspartate (D-aspartate) O-methyltransferase domain containing 1
chr1	7397218	7398732	1515	*	Promoter (<=1kb)	ENSMUSG00000097797	0	NA	NA	NA
chr1	9544798	9546245	1448	*	Promoter (<=1kb)	ENSMUSG00000061024	0	59014	Rrs1	ribosome biogenesis regulator 1
chr1	9699598	9701231	1634	*	Promoter (<=1kb)	ENSMUSG00000025912	0	17864	Mybl1	myeloblastosis oncogene-like 1
chr1	9747442	9748905	1464	*	Promoter (<=1kb)	ENSMUSG00000045210	0	70675	Vcpip1	valosin containing protein (p97)/p47 complex interacting protein 1
chr1	9797603	9799239	1637	*	Promoter (<=1kb)	ENSMUSG00000025915	0	170755	Sgk3	serum/glucocorticoid regulated kinase 3
chr1	9847540	9848883	1344	*	Promoter (<=1kb)	ENSMUSG00000025915	0	170755	Sgk3	serum/glucocorticoid regulated kinase 3
chr1	9943635	9944723	1089	*	Promoter (<=1kb)	ENSMUSG00000098234	0	73824	Snhg6	small nucleolar RNA host gene 6
chr1	9966962	9968439	1478	*	Promoter (<=1kb)	ENSMUSG00000099032	0	100039596	Tcf24	transcription factor 24
chr1	10008678	10009609	932	*	Promoter (<=1kb)	ENSMUSG00000025916	0	69312	Ppp1r42	protein phosphatase 1, regulatory subunit 42
chr1	10037790	10038318	529	*	Promoter (<=1kb)	ENSMUSG00000025917	0	26754	Cops5	COP9 signalosome subunit 5
chr1	10039319	10040475	1157	*	Promoter (<=1kb)	ENSMUSG00000056763	0	211660	Cspp1	centrosome and spindle pole associated protein 1
chr1	11413560	11414953	1394	*	Promoter (<=1kb)	ENSMUSG00000057715	0	320492	A830018L16Rik	RIKEN cDNA A830018L16 gene
chr1	12717866	12718859	994	*	Promoter (<=1kb)	ENSMUSG00000016918	0	240725	Sulf1	sulfatase 1
chr1	12991411	12992946	1536	*	Promoter (<=1kb)	ENSMUSG00000025938	-234	240726	Slco5a1	solute carrier organic anion transporter family, member 5A1
chr1	13372186	13374583	2398	*	Promoter (<=1kb)	ENSMUSG00000005886	0	17978	Ncoa2	nuclear receptor coactivator 2
chr1	13589026	13590420	1395	*	Promoter (<=1kb)	ENSMUSG00000025935	0	72265	Tram1	translocating chain-associating membrane protein 1
chr1	13659817	13661032	1216	*	Promoter (<=1kb)	ENSMUSG00000025937	0	212442	Lactb2	lactamase, beta 2
chr1	15286068	15287577	1510	*	Promoter (<=1kb)	ENSMUSG00000092083	0	98741	Kcnb2	potassium voltage gated channel, Shab-related subfamily, member 2
chr1	15805042	15806464	1423	*	Promoter (<=1kb)	ENSMUSG00000025925	0	21749	Terf1	telomeric repeat binding factor 1
chr1	15892028	15893079	1052	*	Promoter (<=1kb)	ENSMUSG00000032719	0	226866	Sbspon	somatomedin B and thrombospondin, type 1 domain containing
chr1	16092765	16093759	995	*	Promoter (<=1kb)	ENSMUSG00000067795	0	75799	4930444P10Rik	RIKEN cDNA 4930444P10 gene
chr1	16104106	16106341	2236	*	Promoter (<=1kb)	ENSMUSG00000025921	0	98711	Rdh10	retinol dehydrogenase 10 (all-trans)
chr1	16518501	16519547	1047	*	Promoter (<=1kb)	ENSMUSG00000025920	0	29819	Stau2	staufen double-stranded RNA binding protein 2
chr1	16618503	16619896	1394	*	Promoter (<=1kb)	ENSMUSG00000025939	0	66799	Ube2w	ubiquitin-conjugating enzyme E2W (putative)
chr1	16656346	16657773	1428	*	Promoter (<=1kb)	ENSMUSG00000079658	0	67923	Eloc	elongin C
chr1	16664903	16666135	1233	*	Promoter (<=1kb)	ENSMUSG00000025940	0	70397	Tmem70	transmembrane protein 70
chr1	16687756	16689108	1353	*	Promoter (<=1kb)	ENSMUSG00000025779	0	17087	Ly96	lymphocyte antigen 96
chr1	17096763	17098485	1723	*	Promoter (<=1kb)	ENSMUSG00000042686	0	57339	Jph1	junctophilin 1
chr1	17601267	17602352	1086	*	Promoter (<=1kb)	ENSMUSG00000067780	0	94227	Pi15	peptidase inhibitor 15
chr1	20819838	20820795	958	*	Promoter (<=1kb)	ENSMUSG00000041859	0	17215	Mcm3	minichromosome maintenance complex component 3
chr1	20889966	20891644	1679	*	Promoter (<=1kb)	ENSMUSG00000025931	0	74229	Paqr8	progestin and adipoQ receptor family member VIII
chr1	20950859	20952260	1402	*	Promoter (<=1kb)	ENSMUSG00000041809	0	71877	Efhc1	EF-hand domain (C-terminal) containing 1
chr1	21078454	21079900	1447	*	Promoter (<=1kb)	ENSMUSG00000041779	0	170829	Tram2	translocating chain-associating membrane protein 2
chr1	21218256	21219151	896	*	Promoter (<=1kb)	ENSMUSG00000025933	0	75712	Tmem14a	transmembrane protein 14A
chr1	21271280	21272463	1184	*	Promoter (<=1kb)	ENSMUSG00000096375	0	NA	NA	NA
chr1	21960242	21962447	2206	*	Promoter (<=1kb)	ENSMUSG00000028033	0	226922	Kcnq5	potassium voltage-gated channel, subfamily Q, member 5
chr1	23255823	23257021	1199	*	Promoter (<=1kb)	ENSMUSG00000073729	0	NA	NA	NA
chr1	23270901	23271311	411	*	Promoter (<=1kb)	ENSMUSG00000065405	-953	387225	Mir30a	microRNA 30a
chr1	23382549	23383882	1334	*	Promoter (<=1kb)	ENSMUSG00000026158	0	70155	Ogfrl1	opioid growth factor receptor-like 1
chr1	23761503	23763543	2041	*	Promoter (<=1kb)	ENSMUSG00000026156	0	280645	B3gat2	beta-1,3-glucuronyltransferase 2
chr1	23921419	23922791	1373	*	Promoter (<=1kb)	ENSMUSG00000026155	0	98366	Smap1	small ArfGAP 1
chr1	24005141	24005988	848	*	Promoter (<=1kb)	ENSMUSG00000026154	0	68002	Sdhaf4	succinate dehydrogenase complex assembly factor 4
chr1	24099621	24100862	1242	*	Promoter (<=1kb)	ENSMUSG00000026153	0	68187	Fam135a	family with sequence similarity 135, member A
chr1	24452058	24453219	1162	*	Promoter (<=1kb)	ENSMUSG00000026141	0	12823	Col19a1	collagen, type XIX, alpha 1
chr1	24585976	24587190	1215	*	Promoter (<=1kb)	ENSMUSG00000026141	221	12823	Col19a1	collagen, type XIX, alpha 1
chr1	24678009	24679342	1334	*	Promoter (<=1kb)	ENSMUSG00000073725	0	68421	Lmbrd1	LMBR1 domain containing 1
chr1	25829702	25830976	1275	*	Promoter (<=1kb)	ENSMUSG00000033569	0	210933	Adgrb3	adhesion G protein-coupled receptor B3
chr1	30948977	30950434	1458	*	Promoter (<=1kb)	ENSMUSG00000026064	0	19243	Ptp4a1	protein tyrosine phosphatase 4a1
chr1	33669249	33670751	1503	*	Promoter (<=1kb)	ENSMUSG00000026134	0	19076	Prim2	DNA primase, p58 subunit
chr1	33719540	33720512	973	*	Promoter (<=1kb)	ENSMUSG00000004768	0	19335	Rab23	RAB23, member RAS oncogene family
chr1	33756952	33758322	1371	*	Promoter (<=1kb)	ENSMUSG00000042215	0	213539	Bag2	BCL2-associated athanogene 2
chr1	33813540	33815077	1538	*	Promoter (<=1kb)	ENSMUSG00000042197	0	98403	Zfp451	zinc finger protein 451
chr1	33906971	33908687	1717	*	Promoter (<=1kb)	ENSMUSG00000026131	0	13518	Dst	dystonin
chr1	34005088	34006541	1454	*	Promoter (<=1kb)	ENSMUSG00000026131	0	13518	Dst	dystonin
chr1	34011028	34012257	1230	*	Promoter (<=1kb)	ENSMUSG00000026131	0	13518	Dst	dystonin
chr1	34236009	34236827	819	*	Promoter (<=1kb)	ENSMUSG00000098168	0	NA	NA	NA
chr1	34438924	34440268	1345	*	Promoter (<=1kb)	ENSMUSG00000026127	0	27993	Imp4	IMP4, U3 small nucleolar ribonucleoprotein
chr1	34459206	34460358	1153	*	Promoter (<=1kb)	ENSMUSG00000026126	0	19253	Ptpn18	protein tyrosine phosphatase, non-receptor type 18
chr1	34677710	34678307	598	*	Promoter (<=1kb)	ENSMUSG00000037509	0	226970	Arhgef4	Rho guanine nucleotide exchange factor 4
chr1	34801289	34802613	1325	*	Promoter (<=1kb)	ENSMUSG00000037509	0	226970	Arhgef4	Rho guanine nucleotide exchange factor 4
chr1	34842269	34843717	1449	*	Promoter (<=1kb)	ENSMUSG00000037503	0	214469	Fam168b	family with sequence similarity 168, member B
chr1	36067888	36068837	950	*	Promoter (<=1kb)	ENSMUSG00000045216	0	50785	Hs6st1	heparan sulfate 6-O-sulfotransferase 1
chr1	36243775	36244777	1003	*	Promoter (<=1kb)	ENSMUSG00000037470	0	320011	Uggt1	UDP-glucose glycoprotein glucosyltransferase 1
chr1	36307240	36308253	1014	*	Promoter (<=1kb)	ENSMUSG00000037447	0	214855	Arid5a	AT-rich interaction domain 5A
chr1	36368207	36369660	1454	*	Promoter (<=1kb)	ENSMUSG00000010453	0	226976	Kansl3	KAT8 regulatory NSL complex subunit 3
chr1	36471022	36472337	1316	*	Promoter (<=1kb)	ENSMUSG00000037408	0	94220	Cnnm4	cyclin M4
chr1	36511380	36513000	1621	*	Promoter (<=1kb)	ENSMUSG00000001138	0	94218	Cnnm3	cyclin M3
chr1	36546780	36547939	1160	*	Promoter (<=1kb)	ENSMUSG00000079610	0	109346	Ankrd39	ankyrin repeat domain 39
chr1	36556502	36558578	2077	*	Promoter (<=1kb)	ENSMUSG00000026121	0	20353	Sema4c	sema domain, immunoglobulin domain (Ig), transmembrane domain (TM) and short cytoplasmic domain, (semaphorin) 4C
chr1	36588362	36590022	1661	*	Promoter (<=1kb)	ENSMUSG00000046337	0	381337	Fam178b	family with sequence similarity 178, member B
chr1	36690713	36692066	1354	*	Promoter (<=1kb)	ENSMUSG00000061518	0	12859	Cox5b	cytochrome c oxidase subunit 5B
chr1	36709140	36710278	1139	*	Promoter (<=1kb)	ENSMUSG00000037351	0	226977	Actr1b	ARP1 actin-related protein 1B, centractin beta
chr1	36938998	36940293	1296	*	Promoter (<=1kb)	ENSMUSG00000026116	0	56030	Tmem131	transmembrane protein 131
chr1	37299523	37300485	963	*	Promoter (<=1kb)	ENSMUSG00000026113	0	269180	Inpp4a	inositol polyphosphate-4-phosphatase, type I
chr1	37429449	37430732	1284	*	Promoter (<=1kb)	ENSMUSG00000026111	0	67387	Unc50	unc-50 homolog
chr1	37871508	37872949	1442	*	Promoter (<=1kb)	ENSMUSG00000037216	0	623661	Lipt1	lipoyltransferase 1
chr1	37889465	37890796	1332	*	Promoter (<=1kb)	ENSMUSG00000026087	0	107734	Mrpl30	mitochondrial ribosomal protein L30
chr1	37996783	37998679	1897	*	Promoter (<=1kb)	ENSMUSG00000026083	0	226982	Eif5b	eukaryotic translation initiation factor 5B
chr1	38897345	38898343	999	*	Promoter (<=1kb)	ENSMUSG00000026080	0	98388	Chst10	carbohydrate sulfotransferase 10
chr1	38987030	38988186	1157	*	Promoter (<=1kb)	ENSMUSG00000026078	0	68833	Pdcl3	phosducin-like 3
chr1	39367240	39368525	1286	*	Promoter (<=1kb)	ENSMUSG00000073702	0	114641	Rpl31	ribosomal protein L31
chr1	39576480	39578005	1526	*	Promoter (<=1kb)	ENSMUSG00000048234	0	67702	Rnf149	ring finger protein 149
chr1	39720574	39721864	1291	*	Promoter (<=1kb)	ENSMUSG00000057173	0	619289	Rfx8	regulatory factor X 8
chr1	39900083	39901834	1752	*	Promoter (<=1kb)	ENSMUSG00000026074	0	26921	Map4k4	mitogen-activated protein kinase kinase kinase kinase 4
chr1	40224376	40225488	1113	*	Promoter (<=1kb)	ENSMUSG00000026072	0	16177	Il1r1	interleukin 1 receptor, type I
chr1	40266044	40267554	1511	*	Promoter (<=1kb)	ENSMUSG00000026072	0	16177	Il1r1	interleukin 1 receptor, type I
chr1	40324156	40325076	921	*	Promoter (<=1kb)	ENSMUSG00000070942	0	107527	Il1rl2	interleukin 1 receptor-like 2
chr1	40789976	40791214	1239	*	Promoter (<=1kb)	ENSMUSG00000041945	0	211798	Mfsd9	major facilitator superfamily domain containing 9
chr1	42850732	42851865	1134	*	Promoter (<=1kb)	ENSMUSG00000060679	0	69527	Mrps9	mitochondrial ribosomal protein S9
chr1	42952535	42953795	1261	*	Promoter (<=1kb)	ENSMUSG00000041907	0	93690	Gpr45	G protein-coupled receptor 45
chr1	43091361	43093078	1718	*	Promoter (<=1kb)	ENSMUSG00000041878	0	NA	NA	NA
chr1	43163133	43164474	1342	*	Promoter (<=1kb)	ENSMUSG00000008136	0	14200	Fhl2	four and a half LIM domains 2
chr1	43730097	43731215	1119	*	Promoter (<=1kb)	ENSMUSG00000026051	0	78896	Ecrg4	ECRG4 augurin precursor
chr1	43826978	43828273	1296	*	Promoter (<=1kb)	ENSMUSG00000057363	0	67883	Uxs1	UDP-glucuronate decarboxylase 1
chr1	44101483	44102847	1365	*	Promoter (<=1kb)	ENSMUSG00000026049	0	75623	Tex30	testis expressed 30
chr1	44118323	44120322	2000	*	Promoter (<=1kb)	ENSMUSG00000026047	0	72050	Poglut2	protein O-glucosyltransferase 2
chr1	44147162	44148555	1394	*	Promoter (<=1kb)	ENSMUSG00000026048	0	22592	Ercc5	excision repair cross-complementing rodent repair deficiency, complementation group 5
chr1	44218831	44219685	855	*	Promoter (<=1kb)	ENSMUSG00000046828	0	403183	Mettl21e	methyltransferase like 21E
chr1	44551350	44552899	1550	*	Promoter (<=1kb)	ENSMUSG00000056870	0	70676	Gulp1	GULP, engulfment adaptor PTB domain containing 1
chr1	45311063	45311900	838	*	Promoter (<=1kb)	ENSMUSG00000026043	0	12825	Col3a1	collagen, type III, alpha 1
chr1	45502348	45503451	1104	*	Promoter (<=1kb)	ENSMUSG00000026042	0	12832	Col5a2	collagen, type V, alpha 2
chr1	45794794	45795960	1167	*	Promoter (<=1kb)	ENSMUSG00000025995	0	73674	Wdr75	WD repeat domain 75
chr1	45925144	45926674	1531	*	Promoter (<=1kb)	ENSMUSG00000025993	0	53945	Slc40a1	solute carrier family 40 (iron-regulated transporter), member 1
chr1	46066225	46067454	1230	*	Promoter (<=1kb)	ENSMUSG00000041144	0	227058	Dnah7b	dynein, axonemal, heavy chain 7B
chr1	50926741	50928248	1508	*	Promoter (<=1kb)	ENSMUSG00000026109	0	56363	Tmeff2	transmembrane protein with EGF-like and two follistatin-like domains 2
chr1	51288295	51290104	1810	*	Promoter (<=1kb)	ENSMUSG00000045954	0	20324	Cavin2	caveolae associated 2
chr1	51477703	51478928	1226	*	Promoter (<=1kb)	ENSMUSG00000026107	0	109019	Nabp1	nucleic acid binding protein 1
chr1	51896938	51897848	911	*	Promoter (<=1kb)	ENSMUSG00000018417	-637	17912	Myo1b	myosin IB
chr1	51914931	51916510	1580	*	Promoter (<=1kb)	ENSMUSG00000018417	0	17912	Myo1b	myosin IB
chr1	52118914	52120086	1173	*	Promoter (<=1kb)	ENSMUSG00000026104	0	20846	Stat1	signal transducer and activator of transcription 1
chr1	52232302	52233782	1481	*	Promoter (<=1kb)	ENSMUSG00000026103	0	14660	Gls	glutaminase
chr1	52499645	52501064	1420	*	Promoter (<=1kb)	ENSMUSG00000002881	0	17936	Nab1	Ngfi-A binding protein 1
chr1	52630402	52631565	1164	*	Promoter (<=1kb)	ENSMUSG00000043015	0	227094	Nemp2	nuclear envelope integral membrane protein 2
chr1	52726285	52727987	1703	*	Promoter (<=1kb)	ENSMUSG00000041439	0	98682	Mfsd6	major facilitator superfamily domain containing 6
chr1	52816489	52818183	1695	*	Promoter (<=1kb)	ENSMUSG00000026102	0	16329	Inpp1	inositol polyphosphate-1-phosphatase
chr1	52844315	52845574	1260	*	Promoter (<=1kb)	ENSMUSG00000041426	0	227095	Hibch	3-hydroxyisobutyryl-Coenzyme A hydrolase
chr1	53313108	53314328	1221	*	Promoter (<=1kb)	ENSMUSG00000026096	0	72085	Osgepl1	O-sialoglycoprotein endopeptidase-like 1
chr1	53706401	53707240	840	*	Promoter (<=1kb)	ENSMUSG00000096141	0	627872	Dnah7a	dynein, axonemal, heavy chain 7A
chr1	53784239	53785762	1524	*	Promoter (<=1kb)	ENSMUSG00000026094	0	98267	Stk17b	serine/threonine kinase 17b (apoptosis-inducing)
chr1	54193919	54195552	1634	*	Promoter (<=1kb)	ENSMUSG00000042807	0	329152	Hecw2	HECT, C2 and WW domain containing E3 ubiquitin protein ligase 2
chr1	54250265	54251215	951	*	Promoter (<=1kb)	ENSMUSG00000025983	0	78016	Ccdc150	coiled-coil domain containing 150
chr1	54438390	54439375	986	*	Promoter (<=1kb)	ENSMUSG00000041303	0	98488	Gtf3c3	general transcription factor IIIC, polypeptide 3
chr1	54557087	54558294	1208	*	Promoter (<=1kb)	ENSMUSG00000073678	0	241062	Pgap1	post-GPI attachment to proteins 1
chr1	54925504	54926964	1461	*	Promoter (<=1kb)	ENSMUSG00000052331	0	329154	Ankrd44	ankyrin repeat domain 44
chr1	55052093	55053365	1273	*	Promoter (<=1kb)	ENSMUSG00000025981	0	67876	Coq10b	coenzyme Q10B
chr1	55087313	55088737	1425	*	Promoter (<=1kb)	ENSMUSG00000025980	0	15510	Hspd1	heat shock protein 1 (chaperonin)
chr1	55236659	55238082	1424	*	Promoter (<=1kb)	ENSMUSG00000046994	0	212679	Mars2	methionine-tRNA synthetase 2 (mitochondrial)
chr1	55362542	55364083	1542	*	Promoter (<=1kb)	ENSMUSG00000025977	0	75388	Boll	boule homolog, RNA binding protein
chr1	55405356	55406814	1459	*	Promoter (<=1kb)	ENSMUSG00000038349	0	227120	Plcl1	phospholipase C-like 1
chr1	56972070	56973849	1780	*	Promoter (<=1kb)	ENSMUSG00000038331	0	212712	Satb2	special AT-rich sequence binding protein 2
chr1	57377137	57378383	1247	*	Promoter (<=1kb)	ENSMUSG00000038323	0	73467	1700066M21Rik	RIKEN cDNA 1700066M21 gene
chr1	57405984	57407416	1433	*	Promoter (<=1kb)	ENSMUSG00000025971	0	68115	Maip1	matrix AAA peptidase interacting protein 1
chr1	57773942	57775685	1744	*	Promoter (<=1kb)	ENSMUSG00000038305	0	67198	Spats2l	spermatogenesis associated, serine-rich 2-like
chr1	57969318	57970452	1135	*	Promoter (<=1kb)	ENSMUSG00000054770	0	51960	Kctd18	potassium channel tetramerisation domain containing 18
chr1	57995541	57996717	1177	*	Promoter (<=1kb)	ENSMUSG00000026039	0	68549	Sgo2a	shugoshin 2A
chr1	58392224	58393821	1598	*	Promoter (<=1kb)	ENSMUSG00000051223	0	66882	Bzw1	basic leucine zipper and W2 domains 1
chr1	58422945	58423240	296	*	Promoter (<=1kb)	ENSMUSG00000026034	826	12747	Clk1	CDC-like kinase 1
chr1	58423303	58424578	1276	*	Promoter (<=1kb)	ENSMUSG00000026034	0	12747	Clk1	CDC-like kinase 1
chr1	58445062	58445883	822	*	Promoter (<=1kb)	ENSMUSG00000026035	0	70225	Ppil3	peptidylprolyl isomerase (cyclophilin)-like 3
chr1	58504166	58505432	1267	*	Promoter (<=1kb)	ENSMUSG00000026037	0	18393	Orc2	origin recognition complex, subunit 2
chr1	58585535	58586899	1365	*	Promoter (<=1kb)	ENSMUSG00000026032	0	66495	Ndufb3	NADH:ubiquinone oxidoreductase subunit B3
chr1	58711327	58713746	2420	*	Promoter (<=1kb)	ENSMUSG00000026031	0	12633	Cflar	CASP8 and FADD-like apoptosis regulator
chr1	58794935	58796394	1460	*	Promoter (<=1kb)	ENSMUSG00000026029	0	12370	Casp8	caspase 8
chr1	58972915	58974424	1510	*	Promoter (<=1kb)	ENSMUSG00000026027	0	227154	Stradb	STE20-related kinase adaptor beta
chr1	59119551	59120639	1089	*	Promoter (<=1kb)	ENSMUSG00000038079	0	381259	Tmem237	transmembrane protein 237
chr1	59236760	59238251	1492	*	Promoter (<=1kb)	ENSMUSG00000026024	0	74018	Als2	alsin Rho guanine nucleotide exchange factor
chr1	59481320	59482905	1586	*	Promoter (<=1kb)	ENSMUSG00000041075	0	14369	Fzd7	frizzled class receptor 7
chr1	59515976	59517230	1255	*	Promoter (<=1kb)	ENSMUSG00000047361	0	381260	Gm973	predicted gene 973
chr1	59669977	59671444	1468	*	Promoter (<=1kb)	ENSMUSG00000026021	0	22218	Sumo1	small ubiquitin-like modifier 1
chr1	59684461	59685872	1412	*	Promoter (<=1kb)	ENSMUSG00000026020	0	55989	Nop58	NOP58 ribonucleoprotein
chr1	59762571	59764278	1708	*	Promoter (<=1kb)	ENSMUSG00000067336	-1	12168	Bmpr2	bone morphogenetic protein receptor type 2
chr1	59912407	59913973	1567	*	Promoter (<=1kb)	ENSMUSG00000041040	0	72750	Fam117b	family with sequence similarity 117, member B
chr1	60097534	60098870	1337	*	Promoter (<=1kb)	ENSMUSG00000026017	0	241066	Carf	calcium response factor
chr1	60342881	60344054	1174	*	Promoter (<=1kb)	ENSMUSG00000049439	0	77951	Cyp20a1	cytochrome P450, family 20, subfamily a, polypeptide 1
chr1	60408898	60410341	1444	*	Promoter (<=1kb)	ENSMUSG00000026782	0	329165	Abi2	abl interactor 2
chr1	60566098	60567403	1306	*	Promoter (<=1kb)	ENSMUSG00000026014	0	77300	Raph1	Ras association (RalGDS/AF-6) and pleckstrin homology domains 1
chr1	60715385	60716426	1042	*	Promoter (<=1kb)	ENSMUSG00000026012	-374	12487	Cd28	CD28 antigen
chr1	61638370	61640112	1743	*	Promoter (<=1kb)	ENSMUSG00000052062	0	72823	Pard3b	par-3 family cell polarity regulator beta
chr1	62702987	62703796	810	*	Promoter (<=1kb)	ENSMUSG00000025969	0	18187	Nrp2	neuropilin 2
chr1	63113392	63114865	1474	*	Promoter (<=1kb)	ENSMUSG00000040865	0	227195	Ino80d	INO80 complex subunit D
chr1	63176231	63177537	1307	*	Promoter (<=1kb)	ENSMUSG00000025967	0	55949	Eef1b2	eukaryotic translation elongation factor 1 beta 2
chr1	63729849	63731220	1372	*	Promoter (<=1kb)	ENSMUSG00000025962	0	75619	Fastkd2	FAST kinase domains 2
chr1	64121118	64122650	1533	*	Promoter (<=1kb)	ENSMUSG00000025959	0	93691	Klf7	Kruppel-like transcription factor 7 (ubiquitous)
chr1	64616669	64617939	1271	*	Promoter (<=1kb)	ENSMUSG00000025956	0	67099	Mettl21a	methyltransferase 21A, HSPA lysine
chr1	64690277	64691657	1381	*	Promoter (<=1kb)	ENSMUSG00000070871	0	227210	Ccnyl1	cyclin Y-like 1
chr1	64736975	64738442	1468	*	Promoter (<=1kb)	ENSMUSG00000045005	0	14367	Fzd5	frizzled class receptor 5
chr1	64956222	64957271	1050	*	Promoter (<=1kb)	ENSMUSG00000051344	0	241075	Plekhm3	pleckstrin homology domain containing, family M, member 3
chr1	65178069	65179609	1541	*	Promoter (<=1kb)	ENSMUSG00000025950	0	15926	Idh1	isocitrate dehydrogenase 1 (NADP+), soluble
chr1	65186010	65187240	1231	*	Promoter (<=1kb)	ENSMUSG00000025949	0	18711	Pikfyve	phosphoinositide kinase, FYVE type zinc finger containing
chr1	66174644	66175748	1105	*	Promoter (<=1kb)	ENSMUSG00000015222	0	17756	Map2	microtubule-associated protein 2
chr1	66467611	66468876	1266	*	Promoter (<=1kb)	ENSMUSG00000055567	0	329178	Unc80	unc-80, NALCN activator
chr1	66700225	66701514	1290	*	Promoter (<=1kb)	ENSMUSG00000026005	0	66646	Rpe	ribulose-5-phosphate-3-epimerase
chr1	66816411	66818247	1837	*	Promoter (<=1kb)	ENSMUSG00000026004	0	68691	Kansl1l	KAT8 regulatory NSL complex subunit 1-like
chr1	66862392	66863639	1248	*	Promoter (<=1kb)	ENSMUSG00000026003	0	11363	Acadl	acyl-Coenzyme A dehydrogenase, long-chain
chr1	67038318	67039405	1088	*	Promoter (<=1kb)	ENSMUSG00000026000	0	14768	Lancl1	LanC (bacterial lantibiotic synthetase component C)-like 1
chr1	71102256	71103517	1262	*	Promoter (<=1kb)	ENSMUSG00000026196	0	12021	Bard1	BRCA1 associated RING domain 1
chr1	71567716	71568666	951	*	Promoter (<=1kb)	ENSMUSG00000026192	-200	108147	Atic	5-aminoimidazole-4-carboxamide ribonucleotide formyltransferase/IMP cyclohydrolase
chr1	71652580	71654022	1443	*	Promoter (<=1kb)	ENSMUSG00000026193	0	14268	Fn1	fibronectin 1
chr1	72225603	72227012	1410	*	Promoter (<=1kb)	ENSMUSG00000094655	0	NA	NA	NA
chr1	72236093	72237389	1297	*	Promoter (<=1kb)	ENSMUSG00000094050	0	NA	NA	NA
chr1	72243601	72244777	1177	*	Promoter (<=1kb)	ENSMUSG00000093956	0	NA	NA	NA
chr1	72254235	72255790	1556	*	Promoter (<=1kb)	ENSMUSG00000093843	0	NA	NA	NA
chr1	72283898	72284918	1021	*	Promoter (<=1kb)	ENSMUSG00000026188	0	271711	Tmem169	transmembrane protein 169
chr1	72306935	72307887	953	*	Promoter (<=1kb)	ENSMUSG00000026187	0	22596	Xrcc5	X-ray repair complementing defective repair in Chinese hamster cells 5
chr1	72710642	72711917	1276	*	Promoter (<=1kb)	ENSMUSG00000046330	0	19981	Rpl37a	ribosomal protein L37a
chr1	72874809	72875327	519	*	Promoter (<=1kb)	ENSMUSG00000026185	0	16011	Igfbp5	insulin-like growth factor binding protein 5
chr1	74124124	74125621	1498	*	Promoter (<=1kb)	ENSMUSG00000055322	0	21961	Tns1	tensin 1
chr1	74235881	74237244	1364	*	Promoter (<=1kb)	ENSMUSG00000006304	0	76709	Arpc2	actin related protein 2/3 complex, subunit 2
chr1	74284151	74285461	1311	*	Promoter (<=1kb)	ENSMUSG00000006299	0	227290	Aamp	angio-associated migratory protein
chr1	74295305	74296441	1137	*	Promoter (<=1kb)	ENSMUSG00000006301	0	69660	Tmbim1	transmembrane BAX inhibitor motif containing 1
chr1	74303500	74304838	1339	*	Promoter (<=1kb)	ENSMUSG00000006301	0	69660	Tmbim1	transmembrane BAX inhibitor motif containing 1
chr1	74331831	74333318	1488	*	Promoter (<=1kb)	ENSMUSG00000026179	0	56695	Pnkd	paroxysmal nonkinesiogenic dyskinesia
chr1	74361749	74363741	1993	*	Promoter (<=1kb)	ENSMUSG00000073650	0	241112	Catip	ciliogenesis associated TTC17 interacting protein
chr1	74391285	74392903	1619	*	Promoter (<=1kb)	ENSMUSG00000026176	0	227292	Ctdsp1	CTD small phosphatase 1
chr1	74505324	74506856	1533	*	Promoter (<=1kb)	ENSMUSG00000026174	0	58184	Cnot9	CCR4-NOT transcription complex, subunit 9
chr1	74587447	74588626	1180	*	Promoter (<=1kb)	ENSMUSG00000026135	0	77264	Zfp142	zinc finger protein 142
chr1	74600877	74602108	1232	*	Promoter (<=1kb)	ENSMUSG00000026171	0	57751	Rnf25	ring finger protein 25
chr1	74660951	74662444	1494	*	Promoter (<=1kb)	ENSMUSG00000033257	0	67534	Ttll4	tubulin tyrosine ligase-like family, member 4
chr1	74854303	74855441	1139	*	Promoter (<=1kb)	ENSMUSG00000090071	0	12570	Cdk5r2	cyclin dependent kinase 5, regulatory subunit 2
chr1	75142333	75143374	1042	*	Promoter (<=1kb)	ENSMUSG00000033159	0	69171	Cnppd1	cyclin Pas1/PHO80 domain containing 1
chr1	75168223	75169390	1168	*	Promoter (<=1kb)	ENSMUSG00000026197	0	68818	Zfand2b	zinc finger, AN1 type domain 2B
chr1	75179370	75180805	1436	*	Promoter (<=1kb)	ENSMUSG00000026198	0	74104	Abcb6	ATP-binding cassette, sub-family B member 6
chr1	75191359	75192790	1432	*	Promoter (<=1kb)	ENSMUSG00000026199	0	52231	Ankzf1	ankyrin repeat and zinc finger domain containing 1
chr1	75210245	75211364	1120	*	Promoter (<=1kb)	ENSMUSG00000026200	0	74577	Glb1l	galactosidase, beta 1-like
chr1	75218519	75220021	1503	*	Promoter (<=1kb)	ENSMUSG00000026202	0	22145	Tuba4a	tubulin, alpha 4A
chr1	75236051	75237283	1233	*	Promoter (<=1kb)	ENSMUSG00000026203	0	56812	Dnajb2	DnaJ heat shock protein family (Hsp40) member B2
chr1	75316681	75318195	1515	*	Promoter (<=1kb)	ENSMUSG00000026209	0	13437	Dnpep	aspartyl aminopeptidase
chr1	75381461	75383069	1609	*	Promoter (<=1kb)	ENSMUSG00000026207	0	11790	Speg	SPEG complex locus
chr1	75398641	75399542	902	*	Promoter (<=1kb)	ENSMUSG00000026207	-543	11790	Speg	SPEG complex locus
chr1	75399650	75400717	1068	*	Promoter (<=1kb)	ENSMUSG00000026207	0	11790	Speg	SPEG complex locus
chr1	75435567	75436419	853	*	Promoter (<=1kb)	ENSMUSG00000033021	0	69080	Gmppa	GDP-mannose pyrophosphorylase A
chr1	75478569	75480037	1469	*	Promoter (<=1kb)	ENSMUSG00000032997	0	74241	Chpf	chondroitin polymerizing factor
chr1	75487055	75488441	1387	*	Promoter (<=1kb)	ENSMUSG00000026211	0	98733	Obsl1	obscurin-like 1
chr1	75505201	75506941	1741	*	Promoter (<=1kb)	ENSMUSG00000026211	0	98733	Obsl1	obscurin-like 1
chr1	75521027	75522305	1279	*	Promoter (<=1kb)	ENSMUSG00000026213	0	71728	Stk11ip	serine/threonine kinase 11 interacting protein
chr1	75545871	75547379	1509	*	Promoter (<=1kb)	ENSMUSG00000006576	0	20536	Slc4a3	solute carrier family 4 (anion exchanger), member 3
chr1	77514370	77515653	1284	*	Promoter (<=1kb)	ENSMUSG00000026235	0	13838	Epha4	Eph receptor A4
chr1	77515722	77516595	874	*	Promoter (<=1kb)	ENSMUSG00000026235	-634	13838	Epha4	Eph receptor A4
chr1	78488387	78489701	1315	*	Promoter (<=1kb)	ENSMUSG00000026245	0	23874	Farsb	phenylalanyl-tRNA synthetase, beta subunit
chr1	78537338	78538083	746	*	Promoter (<=1kb)	ENSMUSG00000012187	0	68393	Mogat1	monoacylglycerol O-acyltransferase 1
chr1	78816624	78817012	389	*	Promoter (<=1kb)	ENSMUSG00000047330	0	57814	Kcne4	potassium voltage-gated channel, Isk-related subfamily, gene 4
chr1	79439734	79440479	746	*	Promoter (<=1kb)	ENSMUSG00000050711	0	20254	Scg2	secretogranin II
chr1	79671486	79672501	1016	*	Promoter (<=1kb)	ENSMUSG00000054702	0	252903	Ap1s3	adaptor-related protein complex AP-1, sigma 3
chr1	79760775	79762277	1503	*	Promoter (<=1kb)	ENSMUSG00000073643	0	69368	Wdfy1	WD repeat and FYVE domain containing 1
chr1	79775618	79776649	1032	*	Promoter (<=1kb)	ENSMUSG00000026248	0	69163	Mrpl44	mitochondrial ribosomal protein L44
chr1	79858086	79859369	1284	*	Promoter (<=1kb)	ENSMUSG00000026249	0	20720	Serpine2	serine (or cysteine) peptidase inhibitor, clade E, member 2
chr1	79859577	79861143	1567	*	Promoter (<=1kb)	ENSMUSG00000026249	-881	20720	Serpine2	serine (or cysteine) peptidase inhibitor, clade E, member 2
chr1	80217966	80218735	770	*	Promoter (<=1kb)	ENSMUSG00000043230	0	241128	Fam124b	family with sequence similarity 124, member B
chr1	80339811	80341471	1661	*	Promoter (<=1kb)	ENSMUSG00000004364	0	26554	Cul3	cullin 3
chr1	80383722	80384683	962	*	Promoter (<=1kb)	ENSMUSG00000090637	505	620899	Gm6189	GLE1 RNA export mediator pseudogene
chr1	82290682	82292037	1356	*	Promoter (<=1kb)	ENSMUSG00000055980	0	16367	Irs1	insulin receptor substrate 1
chr1	82316114	82317151	1038	*	Promoter (<=1kb)	ENSMUSG00000026142	0	76867	Rhbdd1	rhomboid domain containing 1
chr1	82586117	82587736	1620	*	Promoter (<=1kb)	ENSMUSG00000067158	0	12829	Col4a4	collagen, type IV, alpha 4
chr1	82724688	82725721	1034	*	Promoter (<=1kb)	ENSMUSG00000026150	0	75734	Mff	mitochondrial fission factor
chr1	82838870	82840310	1441	*	Promoter (<=1kb)	ENSMUSG00000026159	0	15463	Agfg1	ArfGAP with FG repeats 1
chr1	83038013	83038990	978	*	Promoter (<=1kb)	ENSMUSG00000038496	0	80721	Slc19a3	solute carrier family 19, member 3
chr1	84695093	84696560	1468	*	Promoter (<=1kb)	ENSMUSG00000036766	0	227325	Dner	delta/notch-like EGF repeat containing
chr1	84838348	84840464	2117	*	Promoter (<=1kb)	ENSMUSG00000026219	0	14897	Trip12	thyroid hormone receptor interactor 12
chr1	85703146	85704176	1031	*	Promoter (<=1kb)	ENSMUSG00000026222	0	20684	Sp100	nuclear antigen Sp100
chr1	85792897	85794591	1695	*	Promoter (<=1kb)	ENSMUSG00000036707	0	12283	Cab39	calcium binding protein 39
chr1	85894177	85896010	1834	*	Promoter (<=1kb)	ENSMUSG00000026223	0	64294	Itm2c	integral membrane protein 2C
chr1	86153975	86155165	1191	*	Promoter (<=1kb)	ENSMUSG00000062590	0	78795	Armc9	armadillo repeat containing 9
chr1	86302867	86304275	1409	*	Promoter (<=1kb)	ENSMUSG00000079445	0	227327	B3gnt7	UDP-GlcNAc:betaGal beta-1,3-N-acetylglucosaminyltransferase 7
chr1	86358678	86360133	1456	*	Promoter (<=1kb)	ENSMUSG00000026234	0	17975	Ncl	nucleolin
chr1	86525676	86527023	1348	*	Promoter (<=1kb)	ENSMUSG00000026238	0	19231	Ptma	prothymosin alpha
chr1	86581793	86583163	1371	*	Promoter (<=1kb)	ENSMUSG00000026239	0	18582	Pde6d	phosphodiesterase 6D, cGMP-specific, rod, delta
chr1	86669522	86670980	1459	*	Promoter (<=1kb)	ENSMUSG00000026241	0	18159	Nppc	natriuretic peptide type C
chr1	86703210	86704413	1204	*	Promoter (<=1kb)	ENSMUSG00000053333	0	208718	Dis3l2	DIS3 like 3'-5' exoribonuclease 2
chr1	87213334	87214712	1379	*	Promoter (<=1kb)	ENSMUSG00000026254	0	26987	Eif4e2	eukaryotic translation initiation factor 4E member 2
chr1	87326305	87327778	1474	*	Promoter (<=1kb)	ENSMUSG00000048000	0	227331	Gigyf2	GRB10 interacting GYF protein 2
chr1	87574348	87575485	1138	*	Promoter (<=1kb)	ENSMUSG00000079434	302	23956	Neu2	neuraminidase 2
chr1	87755459	87756623	1165	*	Promoter (<=1kb)	ENSMUSG00000026289	0	77040	Atg16l1	autophagy related 16 like 1
chr1	87852690	87854056	1367	*	Promoter (<=1kb)	ENSMUSG00000070738	0	227333	Dgkd	diacylglycerol kinase, delta
chr1	88007775	88009325	1551	*	Promoter (<=1kb)	ENSMUSG00000005501	0	227334	Usp40	ubiquitin specific peptidase 40
chr1	88094213	88095655	1443	*	Promoter (<=1kb)	ENSMUSG00000090124	0	394432	Ugt1a7c	UDP glucuronosyltransferase 1 family, polypeptide A7C
chr1	88205320	88206208	889	*	Promoter (<=1kb)	ENSMUSG00000081984	0	15504	Dnajb3	DnaJ heat shock protein family (Hsp40) member B3
chr1	88276561	88278505	1945	*	Promoter (<=1kb)	ENSMUSG00000036251	0	171382	Trpm8	transient receptor potential cation channel, subfamily M, member 8
chr1	88701501	88702844	1344	*	Promoter (<=1kb)	ENSMUSG00000049866	0	320982	Arl4c	ADP-ribosylation factor-like 4C
chr1	89454032	89455263	1232	*	Promoter (<=1kb)	ENSMUSG00000055013	0	347722	Agap1	ArfGAP with GTPase domain, ankyrin repeat and PH domain 1
chr1	90152940	90153804	865	*	Promoter (<=1kb)	ENSMUSG00000026301	0	74918	Iqca1	IQ motif containing with AAA domain 1
chr1	90203767	90204295	529	*	Promoter (<=1kb)	ENSMUSG00000044337	0	12778	Ackr3	atypical chemokine receptor 3
chr1	90602825	90603815	991	*	Promoter (<=1kb)	ENSMUSG00000034432	0	108679	Cops8	COP9 signalosome subunit 8
chr1	90843673	90844240	568	*	Promoter (<=1kb)	ENSMUSG00000048126	0	12835	Col6a3	collagen, type VI, alpha 3
chr1	91052489	91054297	1809	*	Promoter (<=1kb)	ENSMUSG00000026305	0	16978	Lrrfip1	leucine rich repeat (in FLII) interacting protein 1
chr1	91249609	91250910	1302	*	Promoter (<=1kb)	ENSMUSG00000034343	0	67921	Ube2f	ubiquitin-conjugating enzyme E2F (putative)
chr1	91297613	91298974	1362	*	Promoter (<=1kb)	ENSMUSG00000026307	0	50880	Scly	selenocysteine lyase
chr1	91398073	91399328	1256	*	Promoter (<=1kb)	ENSMUSG00000026309	0	67444	Ilkap	integrin-linked kinase-associated serine/threonine phosphatase 2C
chr1	91412414	91414667	2254	*	Promoter (<=1kb)	ENSMUSG00000067071	0	55927	Hes6	hairy and enhancer of split 6
chr1	91458201	91459947	1747	*	Promoter (<=1kb)	ENSMUSG00000055866	0	18627	Per2	period circadian clock 2
chr1	91494013	91495340	1328	*	Promoter (<=1kb)	ENSMUSG00000034292	0	74019	Traf3ip1	TRAF3 interacting protein 1
chr1	91539808	91541270	1463	*	Promoter (<=1kb)	ENSMUSG00000026311	0	65247	Asb1	ankyrin repeat and SOCS box-containing 1
chr1	91800554	91802297	1744	*	Promoter (<=1kb)	ENSMUSG00000007805	0	13345	Twist2	twist basic helix-loop-helix transcription factor 2
chr1	92641494	92642668	1175	*	Promoter (<=1kb)	ENSMUSG00000073616	0	66915	Cops9	COP9 signalosome subunit 9
chr1	92831029	92832551	1523	*	Promoter (<=1kb)	ENSMUSG00000034220	0	14733	Gpc1	glypican 1
chr1	92906783	92907778	996	*	Promoter (<=1kb)	ENSMUSG00000047067	0	67446	Dusp28	dual specificity phosphatase 28
chr1	92910423	92911475	1053	*	Promoter (<=1kb)	ENSMUSG00000026269	0	108657	Rnpepl1	arginyl aminopeptidase (aminopeptidase B)-like 1
chr1	92934021	92935104	1084	*	Promoter (<=1kb)	ENSMUSG00000026270	0	23830	Capn10	calpain 10
chr1	93159815	93161241	1427	*	Promoter (<=1kb)	ENSMUSG00000034159	0	71874	Mab21l4	mab-21-like 4
chr1	93235127	93236851	1725	*	Promoter (<=1kb)	ENSMUSG00000047793	0	208777	Sned1	sushi, nidogen and EGF-like domains 1
chr1	93305477	93306253	777	*	Promoter (<=1kb)	ENSMUSG00000026273	0	69821	Mterf4	mitochondrial transcription termination factor 4
chr1	93342454	93344042	1589	*	Promoter (<=1kb)	ENSMUSG00000026274	0	269224	Pask	PAS domain containing serine/threonine kinase
chr1	93444776	93446239	1464	*	Promoter (<=1kb)	ENSMUSG00000034088	0	110611	Hdlbp	high density lipoprotein (HDL) binding protein
chr1	93477904	93479445	1542	*	Promoter (<=1kb)	ENSMUSG00000026276	0	18000	Septin2	septin 2
chr1	93511421	93512679	1259	*	Promoter (<=1kb)	ENSMUSG00000034066	0	227377	Farp2	FERM, RhoGEF and pleckstrin domain protein 2
chr1	93634966	93636510	1545	*	Promoter (<=1kb)	ENSMUSG00000026277	0	59041	Stk25	serine/threonine kinase 25 (yeast)
chr1	93685302	93687145	1844	*	Promoter (<=1kb)	ENSMUSG00000026278	0	51800	Bok	BCL2-related ovarian killer
chr1	93753920	93755545	1626	*	Promoter (<=1kb)	ENSMUSG00000026279	0	67026	Thap4	THAP domain containing 4
chr1	93803477	93804880	1404	*	Promoter (<=1kb)	ENSMUSG00000026283	0	66262	Ing5	inhibitor of growth family, member 5
chr1	93824654	93825723	1070	*	Promoter (<=1kb)	ENSMUSG00000073609	0	98314	D2hgdh	D-2-hydroxyglutarate dehydrogenase
chr1	95313250	95314539	1290	*	Promoter (<=1kb)	ENSMUSG00000051185	0	67698	Fam174a	family with sequence similarity 174, member A
chr1	97660628	97662359	1732	*	Promoter (<=1kb)	ENSMUSG00000044768	0	52392	Macir	macrophage immunometabolism regulator
chr1	97769342	97770967	1626	*	Promoter (<=1kb)	ENSMUSG00000026333	0	252876	Gin1	gypsy retrotransposon integrase 1
chr1	98094819	98096317	1499	*	Promoter (<=1kb)	ENSMUSG00000026335	0	18484	Pam	peptidylglycine alpha-amidating monooxygenase
chr1	105355451	105357225	1775	*	Promoter (<=1kb)	ENSMUSG00000047496	0	320311	Rnf152	ring finger protein 152
chr1	105663058	105664605	1548	*	Promoter (<=1kb)	ENSMUSG00000026319	0	227446	Relch	RAB11 binding and LisH domain, coiled-coil and HEAT repeat containing
chr1	105989772	105991693	1922	*	Promoter (<=1kb)	ENSMUSG00000038866	0	227449	Zcchc2	zinc finger, CCHC domain containing 2
chr1	106170995	106173069	2075	*	Promoter (<=1kb)	ENSMUSG00000044340	0	98432	Phlpp1	PH domain and leucine rich repeat protein phosphatase 1
chr1	106713702	106715082	1381	*	Promoter (<=1kb)	ENSMUSG00000057329	0	12043	Bcl2	B cell leukemia/lymphoma 2
chr1	106758694	106760351	1658	*	Promoter (<=1kb)	ENSMUSG00000009905	0	70750	Kdsr	3-ketodihydrosphingosine reductase
chr1	106796096	106797010	915	*	Promoter (<=1kb)	ENSMUSG00000009907	0	20479	Vps4b	vacuolar protein sorting 4B
chr1	107589589	107590901	1313	*	Promoter (<=1kb)	ENSMUSG00000026315	0	20725	Serpinb8	serine (or cysteine) peptidase inhibitor, clade B, member 8
chr1	111864078	111865421	1344	*	Promoter (<=1kb)	ENSMUSG00000038702	0	319901	Dsel	dermatan sulfate epimerase-like
chr1	118310740	118312094	1355	*	Promoter (<=1kb)	ENSMUSG00000026374	0	22099	Tsn	translin
chr1	118320970	118322411	1442	*	Promoter (<=1kb)	ENSMUSG00000026377	0	67949	Nifk	nucleolar protein interacting with the FHA domain of MKI67
chr1	118388198	118390278	2081	*	Promoter (<=1kb)	ENSMUSG00000064302	0	76707	Clasp1	CLIP associating protein 1
chr1	118458741	118460011	1271	*	Promoter (<=1kb)	ENSMUSG00000073596	0	NA	NA	NA
chr1	118627450	118628500	1051	*	Promoter (<=1kb)	ENSMUSG00000026380	0	81879	Tfcp2l1	transcription factor CP2-like 1
chr1	118981877	118983357	1481	*	Promoter (<=1kb)	ENSMUSG00000048402	0	14633	Gli2	GLI-Kruppel family member GLI2
chr1	119052283	119054347	2065	*	Promoter (<=1kb)	ENSMUSG00000048402	0	14633	Gli2	GLI-Kruppel family member GLI2
chr1	119504216	119505385	1170	*	Promoter (<=1kb)	ENSMUSG00000004451	0	64143	Ralb	v-ral simian leukemia viral oncogene B
chr1	119525634	119526798	1165	*	Promoter (<=1kb)	ENSMUSG00000037015	0	NA	NA	NA
chr1	119648260	119649586	1327	*	Promoter (<=1kb)	ENSMUSG00000026383	0	226352	Epb41l5	erythrocyte membrane protein band 4.1 like 5
chr1	119836775	119838183	1409	*	Promoter (<=1kb)	ENSMUSG00000026384	0	19258	Ptpn4	protein tyrosine phosphatase, non-receptor type 4
chr1	119912927	119913813	887	*	Promoter (<=1kb)	ENSMUSG00000036975	0	66343	Tmem177	transmembrane protein 177
chr1	119996744	119998100	1357	*	Promoter (<=1kb)	ENSMUSG00000036962	0	226356	Cfap221	cilia and flagella associated protein 221
chr1	120073456	120074626	1171	*	Promoter (<=1kb)	ENSMUSG00000050777	0	170706	Tmem37	transmembrane protein 37
chr1	120120066	120121822	1757	*	Promoter (<=1kb)	ENSMUSG00000026385	0	13167	Dbi	diazepam binding inhibitor
chr1	120264697	120265822	1126	*	Promoter (<=1kb)	ENSMUSG00000026389	0	68428	Steap3	STEAP family member 3
chr1	121327226	121328473	1248	*	Promoter (<=1kb)	ENSMUSG00000003721	0	72999	Insig2	insulin induced gene 2
chr1	121430902	121432104	1203	*	Promoter (<=1kb)	ENSMUSG00000026339	0	70829	Ccdc93	coiled-coil domain containing 93
chr1	121527367	121528988	1622	*	Promoter (<=1kb)	ENSMUSG00000050534	0	15564	Htr5b	5-hydroxytryptamine (serotonin) receptor 5B
chr1	121567337	121568475	1139	*	Promoter (<=1kb)	ENSMUSG00000001674	0	66942	Ddx18	DEAD box helicase 18
chr1	125559959	125561692	1734	*	Promoter (<=1kb)	ENSMUSG00000026342	0	74150	Slc35f5	solute carrier family 35, member F5
chr1	125676230	125677513	1284	*	Promoter (<=1kb)	ENSMUSG00000026343	0	71111	Gpr39	G protein-coupled receptor 39
chr1	126829946	126831168	1223	*	Promoter (<=1kb)	ENSMUSG00000049690	0	210356	Nckap5	NCK-associated protein 5
chr1	127204644	127206735	2092	*	Promoter (<=1kb)	ENSMUSG00000036155	0	107895	Mgat5	mannoside acetylglucosaminyltransferase 5
chr1	127773399	127774871	1473	*	Promoter (<=1kb)	ENSMUSG00000026349	0	72949	Ccnt2	cyclin T2
chr1	127868184	127869479	1296	*	Promoter (<=1kb)	ENSMUSG00000036104	0	226407	Rab3gap1	RAB3 GTPase activating protein subunit 1
chr1	128102256	128103966	1711	*	Promoter (<=1kb)	ENSMUSG00000036086	0	226409	Zranb3	zinc finger, RAN-binding domain containing 3
chr1	128243505	128245172	1668	*	Promoter (<=1kb)	ENSMUSG00000026353	0	67812	Ubxn4	UBX domain protein 4
chr1	128358824	128360411	1588	*	Promoter (<=1kb)	ENSMUSG00000026355	0	17219	Mcm6	minichromosome maintenance complex component 6
chr1	128416560	128418010	1451	*	Promoter (<=1kb)	ENSMUSG00000026356	0	226414	Dars1	aspartyl-tRNA synthetase 1
chr1	128591853	128592806	954	*	Promoter (<=1kb)	ENSMUSG00000045382	0	12767	Cxcr4	C-X-C motif chemokine receptor 4
chr1	130461873	130463305	1433	*	Promoter (<=1kb)	ENSMUSG00000026399	0	13136	Cd55	CD55 molecule, decay accelerating factor for complement
chr1	130715202	130716619	1418	*	Promoter (<=1kb)	ENSMUSG00000026409	0	18640	Pfkfb2	6-phosphofructo-2-kinase/fructose-2,6-biphosphatase 2
chr1	130716762	130717951	1190	*	Promoter (<=1kb)	ENSMUSG00000046404	0	226418	Yod1	YOD1 deubiquitinase
chr1	130731488	130732372	885	*	Promoter (<=1kb)	ENSMUSG00000042510	0	212439	AA986860	expressed sequence AA986860
chr1	131096675	131098335	1661	*	Promoter (<=1kb)	ENSMUSG00000016528	0	17164	Mapkapk2	MAP kinase-activated protein kinase 2
chr1	131152949	131153857	909	*	Promoter (<=1kb)	ENSMUSG00000026427	0	16865	Eif2d	eukaryotic translation initiation factor 2D
chr1	131244645	131246217	1573	*	Promoter (<=1kb)	ENSMUSG00000026430	0	54354	Rassf5	Ras association (RalGDS/AF-6) domain family member 5
chr1	131526394	131528390	1997	*	Promoter (<=1kb)	ENSMUSG00000026425	0	14270	Srgap2	SLIT-ROBO Rho GTPase activating protein 2
chr1	131827353	131828834	1482	*	Promoter (<=1kb)	ENSMUSG00000013275	0	98396	Slc41a1	solute carrier family 41, member 1
chr1	131867050	131868244	1195	*	Promoter (<=1kb)	ENSMUSG00000026433	0	226422	Rab29	RAB29, member RAS oncogene family
chr1	131909921	131911473	1553	*	Promoter (<=1kb)	ENSMUSG00000026434	0	98415	Nucks1	nuclear casein kinase and cyclin-dependent kinase substrate 1
chr1	132007257	132008477	1221	*	Promoter (<=1kb)	ENSMUSG00000026436	0	13714	Elk4	ELK4, member of ETS oncogene family
chr1	132067332	132068338	1007	*	Promoter (<=1kb)	ENSMUSG00000059149	0	213006	Mfsd4a	major facilitator superfamily domain containing 4A
chr1	132139089	132140127	1039	*	Promoter (<=1kb)	ENSMUSG00000026437	0	18557	Cdk18	cyclin dependent kinase 18
chr1	132315830	132316321	492	*	Promoter (<=1kb)	ENSMUSG00000009772	0	74137	Nuak2	NUAK family, SNF1-like kinase, 2
chr1	132390860	132392145	1286	*	Promoter (<=1kb)	ENSMUSG00000042066	0	68875	Tmcc2	transmembrane and coiled-coil domains 2
chr1	133024826	133025967	1142	*	Promoter (<=1kb)	ENSMUSG00000054387	0	17248	Mdm4	transformed mouse 3T3 cell double minute 4
chr1	133045435	133047162	1728	*	Promoter (<=1kb)	ENSMUSG00000026447	0	240752	Pik3c2b	phosphatidylinositol-4-phosphate 3-kinase catalytic subunit type 2 beta
chr1	133130710	133131862	1153	*	Promoter (<=1kb)	ENSMUSG00000046062	0	108954	Ppp1r15b	protein phosphatase 1, regulatory subunit 15B
chr1	133363018	133364722	1705	*	Promoter (<=1kb)	ENSMUSG00000070644	0	214253	Etnk2	ethanolamine kinase 2
chr1	133423263	133424779	1517	*	Promoter (<=1kb)	ENSMUSG00000070643	0	20668	Sox13	SRY (sex determining region Y)-box 13
chr1	133609728	133610766	1039	*	Promoter (<=1kb)	ENSMUSG00000090553	0	20643	Snrpe	small nuclear ribonucleoprotein E
chr1	133660463	133661830	1368	*	Promoter (<=1kb)	ENSMUSG00000026464	0	NA	NA	NA
chr1	133800627	133801613	987	*	Promoter (<=1kb)	ENSMUSG00000026463	0	381290	Atp2b4	ATPase, Ca++ transporting, plasma membrane 4
chr1	133907710	133909466	1757	*	Promoter (<=1kb)	ENSMUSG00000010311	0	269120	Optc	opticin
chr1	134036883	134037733	851	*	Promoter (<=1kb)	ENSMUSG00000041559	0	14264	Fmod	fibromodulin
chr1	134078501	134080149	1649	*	Promoter (<=1kb)	ENSMUSG00000020423	0	12227	Btg2	BTG anti-proliferation factor 2
chr1	134361291	134362475	1185	*	Promoter (<=1kb)	ENSMUSG00000042305	0	57439	Tmem183a	transmembrane protein 183A
chr1	134405612	134406858	1247	*	Promoter (<=1kb)	ENSMUSG00000026456	0	72017	Cyb5r1	cytochrome b5 reductase 1
chr1	134414837	134416018	1182	*	Promoter (<=1kb)	ENSMUSG00000026457	0	72674	Adipor1	adiponectin receptor 1
chr1	134454971	134456013	1043	*	Promoter (<=1kb)	ENSMUSG00000026455	0	240756	Klhl12	kelch-like 12
chr1	134494062	134495308	1247	*	Promoter (<=1kb)	ENSMUSG00000042229	0	98710	Rabif	RAB interacting factor
chr1	134518675	134519232	558	*	Promoter (<=1kb)	ENSMUSG00000096712	594	NA	NA	NA
chr1	134803328	134804681	1354	*	Promoter (<=1kb)	ENSMUSG00000073557	0	329251	Ppp1r12b	protein phosphatase 1, regulatory subunit 12B
chr1	134955198	134956274	1077	*	Promoter (<=1kb)	ENSMUSG00000073557	0	329251	Ppp1r12b	protein phosphatase 1, regulatory subunit 12B
chr1	134962073	134963160	1088	*	Promoter (<=1kb)	ENSMUSG00000026429	0	67196	Ube2t	ubiquitin-conjugating enzyme E2T
chr1	135020775	135021789	1015	*	Promoter (<=1kb)	ENSMUSG00000042793	302	329252	Lgr6	leucine-rich repeat-containing G protein-coupled receptor 6
chr1	135146309	135148055	1747	*	Promoter (<=1kb)	ENSMUSG00000026426	0	68724	Arl8a	ADP-ribosylation factor-like 8A
chr1	135258159	135259471	1313	*	Promoter (<=1kb)	ENSMUSG00000003051	0	13710	Elf3	E74-like factor 3
chr1	135313224	135314290	1067	*	Promoter (<=1kb)	ENSMUSG00000062580	0	21854	Timm17a	translocase of inner mitochondrial membrane 17a
chr1	135324438	135325351	914	*	Promoter (<=1kb)	ENSMUSG00000048096	0	93689	Lmod1	leiomodin 1 (smooth muscle)
chr1	135374714	135375749	1036	*	Promoter (<=1kb)	ENSMUSG00000041889	0	77552	Shisa4	shisa family member 4
chr1	135687672	135688976	1305	*	Promoter (<=1kb)	ENSMUSG00000090399	0	NA	NA	NA
chr1	135765418	135766948	1531	*	Promoter (<=1kb)	ENSMUSG00000041801	0	27280	Phlda3	pleckstrin homology like domain, family A, member 3
chr1	135800093	135801379	1287	*	Promoter (<=1kb)	ENSMUSG00000026418	260	21952	Tnni1	troponin I, skeletal, slow 1
chr1	135818371	135819315	945	*	Promoter (<=1kb)	ENSMUSG00000041782	0	16763	Lad1	ladinin
chr1	136007439	136008461	1023	*	Promoter (<=1kb)	ENSMUSG00000026411	0	66241	Tmem9	transmembrane protein 9
chr1	136017733	136018849	1117	*	Promoter (<=1kb)	ENSMUSG00000026411	0	66241	Tmem9	transmembrane protein 9
chr1	136050897	136052182	1286	*	Promoter (<=1kb)	ENSMUSG00000097918	93	226439	Ascl5	achaete-scute family bHLH transcription factor 5
chr1	136130941	136131986	1046	*	Promoter (<=1kb)	ENSMUSG00000041642	0	16565	Kif21b	kinesin family member 21B
chr1	136169998	136170457	460	*	Promoter (<=1kb)	ENSMUSG00000041642	684	16565	Kif21b	kinesin family member 21B
chr1	136233824	136234913	1090	*	Promoter (<=1kb)	ENSMUSG00000041605	0	67313	Inava	innate immunity activator
chr1	136259773	136261402	1630	*	Promoter (<=1kb)	ENSMUSG00000052759	0	383563	Gpr25	G protein-coupled receptor 25
chr1	136345365	136346633	1269	*	Promoter (<=1kb)	ENSMUSG00000041570	0	67886	Camsap2	calmodulin regulated spectrin-associated protein family, member 2
chr1	136624177	136625895	1719	*	Promoter (<=1kb)	ENSMUSG00000041483	0	226442	Zfp281	zinc finger protein 281
chr1	136682921	136684093	1173	*	Promoter (<=1kb)	ENSMUSG00000097113	0	100503460	Gm19705	predicted gene, 19705
chr1	137898264	137898801	538	*	Promoter (<=1kb)	ENSMUSG00000098243	0	NA	NA	NA
chr1	137927736	137928325	590	*	Promoter (<=1kb)	ENSMUSG00000051480	0	NA	NA	NA
chr1	138618961	138620008	1048	*	Promoter (<=1kb)	ENSMUSG00000026393	0	59125	Nek7	NIMA (never in mitosis gene a)-related expressed kinase 7
chr1	139421656	139423049	1394	*	Promoter (<=1kb)	ENSMUSG00000033964	0	226470	Zbtb41	zinc finger and BTB domain containing 41
chr1	139453972	139455590	1619	*	Promoter (<=1kb)	ENSMUSG00000033952	0	12316	Aspm	abnormal spindle microtubule assembly
chr1	140245069	140246453	1385	*	Promoter (<=1kb)	ENSMUSG00000052726	0	240776	Kcnt2	potassium channel, subfamily T, member 2
chr1	143738850	143740466	1617	*	Promoter (<=1kb)	ENSMUSG00000018196	0	69367	Glrx2	glutaredoxin 2
chr1	143776525	143777973	1449	*	Promoter (<=1kb)	ENSMUSG00000018189	0	56207	Uchl5	ubiquitin carboxyl-terminal esterase L5
chr1	144544370	144545410	1041	*	Promoter (<=1kb)	ENSMUSG00000098509	0	624910	Rgs21	regulator of G-protein signalling 21
chr1	146724754	146725445	692	*	Promoter (<=1kb)	ENSMUSG00000080078	-136	NA	NA	NA
chr1	149960629	149961731	1103	*	Promoter (<=1kb)	ENSMUSG00000056220	0	18783	Pla2g4a	phospholipase A2, group IVA (cytosolic, calcium-dependent)
chr1	150392425	150393856	1432	*	Promoter (<=1kb)	ENSMUSG00000006005	0	108989	Tpr	translocated promoter region, nuclear basket protein
chr1	150992829	150994089	1261	*	Promoter (<=1kb)	ENSMUSG00000066842	0	545370	Hmcn1	hemicentin 1
chr1	151062092	151063021	930	*	Promoter (<=1kb)	ENSMUSG00000096851	0	NA	NA	NA
chr1	151427929	151429193	1265	*	Promoter (<=1kb)	ENSMUSG00000052748	0	66875	Swt1	SWT1 RNA endoribonuclease homolog (S. cerevisiae)
chr1	151500064	151501410	1347	*	Promoter (<=1kb)	ENSMUSG00000026484	0	19821	Rnf2	ring finger protein 2
chr1	151754856	151756058	1203	*	Promoter (<=1kb)	ENSMUSG00000043019	0	66967	Edem3	ER degradation enhancer, mannosidase alpha-like 3
chr1	152089520	152091218	1699	*	Promoter (<=1kb)	ENSMUSG00000032666	0	69399	1700025G04Rik	RIKEN cDNA 1700025G04 gene
chr1	152386048	152387226	1179	*	Promoter (<=1kb)	ENSMUSG00000014980	0	66637	Tsen15	tRNA splicing endonuclease subunit 15
chr1	152399603	152400958	1356	*	Promoter (<=1kb)	ENSMUSG00000032649	0	269132	Colgalt2	collagen beta(1-O)galactosyltransferase 2
chr1	152624556	152625675	1120	*	Promoter (<=1kb)	ENSMUSG00000026482	0	19731	Rgl1	ral guanine nucleotide dissociation stimulator,-like 1
chr1	152765915	152767261	1347	*	Promoter (<=1kb)	ENSMUSG00000008475	0	67771	Arpc5	actin related protein 2/3 complex, subunit 5
chr1	153250978	153252305	1328	*	Promoter (<=1kb)	ENSMUSG00000026478	-517	226519	Lamc1	laminin, gamma 1
chr1	153331972	153333664	1693	*	Promoter (<=1kb)	ENSMUSG00000026478	0	226519	Lamc1	laminin, gamma 1
chr1	153424429	153425716	1288	*	Promoter (<=1kb)	ENSMUSG00000042708	0	71836	Shcbp1l	Shc SH2-domain binding protein 1-like
chr1	153486683	153488117	1435	*	Promoter (<=1kb)	ENSMUSG00000042699	0	13211	Dhx9	DExH-box helicase 9
chr1	153549403	153550288	886	*	Promoter (<=1kb)	ENSMUSG00000042684	0	74091	Npl	N-acetylneuraminate pyruvate lyase
chr1	153740093	153740565	473	*	Promoter (<=1kb)	ENSMUSG00000026475	0	19734	Rgs16	regulator of G-protein signaling 16
chr1	153899409	153900744	1336	*	Promoter (<=1kb)	ENSMUSG00000026473	0	14645	Glul	glutamate-ammonia ligase
chr1	155082846	155084252	1407	*	Promoter (<=1kb)	ENSMUSG00000096950	0	671336	Gm9530	predicted gene 9530
chr1	155098317	155100087	1771	*	Promoter (<=1kb)	ENSMUSG00000056708	0	15939	Ier5	immediate early response 5
chr1	155146257	155147216	960	*	Promoter (<=1kb)	ENSMUSG00000026471	0	15064	Mr1	major histocompatibility complex, class I-related
chr1	155158147	155159313	1167	*	Promoter (<=1kb)	ENSMUSG00000026470	0	58244	Stx6	syntaxin 6
chr1	155233508	155234866	1359	*	Promoter (<=1kb)	ENSMUSG00000033722	-784	207792	BC034090	cDNA sequence BC034090
chr1	155416591	155417870	1280	*	Promoter (<=1kb)	ENSMUSG00000026469	0	19775	Xpr1	xenotropic and polytropic retrovirus receptor 1
chr1	155557602	155558910	1309	*	Promoter (<=1kb)	ENSMUSG00000033701	0	72482	Acbd6	acyl-Coenzyme A binding domain containing 6
chr1	155972591	155974022	1432	*	Promoter (<=1kb)	ENSMUSG00000033671	0	74081	Cep350	centrosomal protein 350
chr1	156035414	156036769	1356	*	Promoter (<=1kb)	ENSMUSG00000026466	0	208263	Tor1aip1	torsin A interacting protein 1
chr1	156040619	156041024	406	*	Promoter (<=1kb)	ENSMUSG00000050565	0	240832	Tor1aip2	torsin A interacting protein 2
chr1	156420563	156421434	872	*	Promoter (<=1kb)	ENSMUSG00000026601	0	77352	Axdnd1	axonemal dynein light chain domain containing 1
chr1	156558292	156559656	1365	*	Promoter (<=1kb)	ENSMUSG00000026596	0	11352	Abl2	ABL proto-oncogene 2, non-receptor tyrosine kinase
chr1	156673494	156674888	1395	*	Promoter (<=1kb)	ENSMUSG00000060519	0	30935	Tor3a	torsin family 3, member A
chr1	156718292	156719786	1495	*	Promoter (<=1kb)	ENSMUSG00000033557	0	215015	Fam20b	FAM20B, glycosaminoglycan xylosylkinase
chr1	156838640	156839191	552	*	Promoter (<=1kb)	ENSMUSG00000033544	0	72713	Angptl1	angiopoietin-like 1
chr1	156938466	156940174	1709	*	Promoter (<=1kb)	ENSMUSG00000026594	0	78255	Ralgps2	Ral GEF with PH domain and SH3 binding motif 2
chr1	157411677	157413288	1612	*	Promoter (<=1kb)	ENSMUSG00000049881	0	NA	NA	NA
chr1	157458163	157459298	1136	*	Promoter (<=1kb)	ENSMUSG00000033488	0	226527	Cryzl2	crystallin zeta like 2
chr1	158355506	158356667	1162	*	Promoter (<=1kb)	ENSMUSG00000004031	0	240843	Brinp2	bone morphogenic protein/retinoic acid inducible neural-specific 2
chr1	160043811	160045054	1244	*	Promoter (<=1kb)	ENSMUSG00000050883	0	NA	NA	NA
chr1	160194571	160195703	1133	*	Promoter (<=1kb)	ENSMUSG00000058267	0	64659	Mrps14	mitochondrial ribosomal protein S14
chr1	160212158	160213486	1329	*	Promoter (<=1kb)	ENSMUSG00000014226	0	12301	Cacybp	calcyclin binding protein
chr1	160791919	160793428	1510	*	Promoter (<=1kb)	ENSMUSG00000026721	0	29809	Rabgap1l	RAB GTPase activating protein 1-like
chr1	161034201	161035604	1404	*	Promoter (<=1kb)	ENSMUSG00000043467	0	240869	Zbtb37	zinc finger and BTB domain containing 37
chr1	161070190	161071246	1057	*	Promoter (<=1kb)	ENSMUSG00000026708	0	70454	Cenpl	centromere protein L
chr1	161130846	161131872	1027	*	Promoter (<=1kb)	ENSMUSG00000026705	0	226541	Klhl20	kelch-like 20
chr1	161250526	161251660	1135	*	Promoter (<=1kb)	ENSMUSG00000026701	0	11758	Prdx6	peroxiredoxin 6
chr1	161494037	161494994	958	*	Promoter (<=1kb)	ENSMUSG00000066755	0	240873	Tnfsf18	tumor necrosis factor (ligand) superfamily, member 18
chr1	161876123	161877562	1440	*	Promoter (<=1kb)	ENSMUSG00000040297	0	226551	Suco	SUN domain containing ossification factor
chr1	161968685	161969588	904	*	Promoter (<=1kb)	ENSMUSG00000026698	0	67292	Pigc	phosphatidylinositol glycan anchor biosynthesis, class C
chr1	162004730	162005633	904	*	Promoter (<=1kb)	ENSMUSG00000090260	0	72753	2810442N19Rik	RIKEN cDNA 2810442N19 gene
chr1	162216636	162218167	1532	*	Promoter (<=1kb)	ENSMUSG00000070126	0	723821	Mir199a-2	microRNA 199a-2
chr1	162476753	162478378	1626	*	Promoter (<=1kb)	ENSMUSG00000040265	0	103967	Dnm3	dynamin 3
chr1	162547992	162548998	1007	*	Promoter (<=1kb)	ENSMUSG00000026694	0	71449	Mettl13	methyltransferase 13, eEF1A lysine and N-terminal methyltransferase
chr1	162570068	162571337	1270	*	Promoter (<=1kb)	ENSMUSG00000026696	0	53330	Vamp4	vesicle-associated membrane protein 4
chr1	162739798	162741300	1503	*	Promoter (<=1kb)	ENSMUSG00000040225	0	226562	Prrc2c	proline-rich coiled-coil 2C
chr1	163055198	163056222	1025	*	Promoter (<=1kb)	ENSMUSG00000077608	-247	115485794	Gm22671	predicted gene, 22671
chr1	163403189	163404270	1082	*	Promoter (<=1kb)	ENSMUSG00000040124	0	98376	Gorab	golgin, RAB6-interacting
chr1	163779196	163780166	971	*	Promoter (<=1kb)	ENSMUSG00000026585	0	16579	Kifap3	kinesin-associated protein 3
chr1	163929317	163930857	1541	*	Promoter (<=1kb)	ENSMUSG00000026584	0	240880	Scyl3	SCY1-like 3 (S. cerevisiae)
chr1	163994213	163995395	1183	*	Promoter (<=1kb)	ENSMUSG00000041396	0	69962	Mettl18	methyltransferase like 18
chr1	164248442	164249774	1333	*	Promoter (<=1kb)	ENSMUSG00000040918	0	116914	Slc19a2	solute carrier family 19 (thiamine transporter), member 2
chr1	164457573	164459211	1639	*	Promoter (<=1kb)	ENSMUSG00000026576	0	11931	Atp1b1	ATPase, Na+/K+ transporting, beta 1 polypeptide
chr1	165236208	165237587	1380	*	Promoter (<=1kb)	ENSMUSG00000040843	0	226591	Tiprl	TIP41, TOR signalling pathway regulator-like (S. cerevisiae)
chr1	165302492	165303440	949	*	Promoter (<=1kb)	ENSMUSG00000040836	0	240888	Gpr161	G protein-coupled receptor 161
chr1	165459859	165461587	1729	*	Promoter (<=1kb)	ENSMUSG00000026568	0	70456	Mpc2	mitochondrial pyruvate carrier 2
chr1	165633978	165635332	1355	*	Promoter (<=1kb)	ENSMUSG00000026566	0	68481	Mpzl1	myelin protein zero-like 1
chr1	165763282	165764418	1137	*	Promoter (<=1kb)	ENSMUSG00000040713	0	433375	Creg1	cellular repressor of E1A-stimulated genes 1
chr1	166001128	166003640	2513	*	Promoter (<=1kb)	ENSMUSG00000026565	0	18986	Pou2f1	POU domain, class 2, transcription factor 1
chr1	166308733	166310073	1341	*	Promoter (<=1kb)	ENSMUSG00000091393	0	NA	NA	NA
chr1	166378451	166380254	1804	*	Promoter (<=1kb)	ENSMUSG00000026563	0	27878	Tada1	transcriptional adaptor 1
chr1	166408829	166410302	1474	*	Promoter (<=1kb)	ENSMUSG00000040596	0	71592	Pogk	pogo transposable element with KRAB domain
chr1	167283616	167285664	2049	*	Promoter (<=1kb)	ENSMUSG00000026558	0	80914	Uck2	uridine-cytidine kinase 2
chr1	167307892	167309169	1278	*	Promoter (<=1kb)	ENSMUSG00000052428	0	68944	Tmco1	transmembrane and coiled-coil domains 1
chr1	167349607	167350725	1119	*	Promoter (<=1kb)	ENSMUSG00000026687	0	56752	Aldh9a1	aldehyde dehydrogenase 9, subfamily A1
chr1	167393260	167394557	1298	*	Promoter (<=1kb)	ENSMUSG00000026688	0	66447	Mgst3	microsomal glutathione S-transferase 3
chr1	167688276	167689733	1458	*	Promoter (<=1kb)	ENSMUSG00000026686	0	110648	Lmx1a	LIM homeobox transcription factor 1 alpha
chr1	168405709	168406323	615	*	Promoter (<=1kb)	ENSMUSG00000099251	-88	NA	NA	NA
chr1	168431658	168432883	1226	*	Promoter (<=1kb)	ENSMUSG00000052534	0	18514	Pbx1	pre B cell leukemia homeobox 1
chr1	169530872	169532340	1469	*	Promoter (<=1kb)	ENSMUSG00000026683	0	66977	Nuf2	NUF2, NDC80 kinetochore complex component
chr1	169654735	169655914	1180	*	Promoter (<=1kb)	ENSMUSG00000026678	0	19737	Rgs5	regulator of G-protein signaling 5
chr1	169968812	169969788	977	*	Promoter (<=1kb)	ENSMUSG00000026675	0	15490	Hsd17b7	hydroxysteroid (17-beta) dehydrogenase 7
chr1	170174220	170175613	1394	*	Promoter (<=1kb)	ENSMUSG00000026670	0	107652	Uap1	UDP-N-acetylglucosamine pyrophosphorylase 1
chr1	170214726	170215830	1105	*	Promoter (<=1kb)	ENSMUSG00000026667	0	16589	Uhmk1	U2AF homology motif (UHM) kinase 1
chr1	170254948	170256015	1068	*	Promoter (<=1kb)	ENSMUSG00000096964	0	NA	NA	NA
chr1	170588944	170590189	1246	*	Promoter (<=1kb)	ENSMUSG00000038473	0	70729	Nos1ap	nitric oxide synthase 1 (neuronal) adaptor protein
chr1	170643990	170645043	1054	*	Promoter (<=1kb)	ENSMUSG00000038463	0	320078	Olfml2b	olfactomedin-like 2B
chr1	170867209	170867995	787	*	Promoter (<=1kb)	ENSMUSG00000026663	0	226641	Atf6	activating transcription factor 6
chr1	170884473	170885833	1361	*	Promoter (<=1kb)	ENSMUSG00000026659	0	80915	Dusp12	dual specificity phosphatase 12
chr1	171063725	171066079	2355	*	Promoter (<=1kb)	ENSMUSG00000059498	0	14131	Fcgr3	Fc receptor, IgG, low affinity III
chr1	171071698	171073578	1881	*	Promoter (<=1kb)	ENSMUSG00000098356	0	NA	NA	NA
chr1	171079084	171081192	2109	*	Promoter (<=1kb)	ENSMUSG00000098965	0	NA	NA	NA
chr1	171113767	171114360	594	*	Promoter (<=1kb)	ENSMUSG00000026649	0	75472	Cfap126	cilia and flagella associated protein 126
chr1	171150035	171151435	1401	*	Promoter (<=1kb)	ENSMUSG00000056569	0	17528	Mpz	myelin protein zero
chr1	171195142	171196495	1354	*	Promoter (<=1kb)	ENSMUSG00000038370	0	66425	Pcp4l1	Purkinje cell protein 4-like 1
chr1	171221843	171223180	1338	*	Promoter (<=1kb)	ENSMUSG00000005674	0	641376	Tomm40l	translocase of outer mitochondrial membrane 40-like
chr1	171246771	171247858	1088	*	Promoter (<=1kb)	ENSMUSG00000013593	0	226646	Ndufs2	NADH:ubiquinone oxidoreductase core subunit S2
chr1	171280663	171281886	1224	*	Promoter (<=1kb)	ENSMUSG00000062729	0	19044	Ppox	protoporphyrinogen oxidase
chr1	171287204	171288383	1180	*	Promoter (<=1kb)	ENSMUSG00000053483	0	30941	Usp21	ubiquitin specific peptidase 21
chr1	171294269	171295320	1052	*	Promoter (<=1kb)	ENSMUSG00000062963	0	66155	Ufc1	ubiquitin-fold modifier conjugating enzyme 1
chr1	171328571	171330353	1783	*	Promoter (<=1kb)	ENSMUSG00000013973	0	21945	Dedd	death effector domain-containing
chr1	171345235	171346523	1289	*	Promoter (<=1kb)	ENSMUSG00000006412	0	18637	Pfdn2	prefoldin 2
chr1	171360175	171361745	1571	*	Promoter (<=1kb)	ENSMUSG00000045259	0	68874	Klhdc9	kelch domain containing 9
chr1	171410926	171411935	1010	*	Promoter (<=1kb)	ENSMUSG00000026641	0	22278	Usf1	upstream transcription factor 1
chr1	171437153	171438206	1054	*	Promoter (<=1kb)	ENSMUSG00000038235	0	16456	F11r	F11 receptor
chr1	171502275	171504363	2089	*	Promoter (<=1kb)	ENSMUSG00000060244	0	56009	Alyref2	Aly/REF export factor 2
chr1	172026226	172028060	1835	*	Promoter (<=1kb)	ENSMUSG00000026556	0	93840	Vangl2	VANGL planar cell polarity 2
chr1	172082229	172083486	1258	*	Promoter (<=1kb)	ENSMUSG00000003458	0	59287	Ncstn	nicastrin
chr1	172126185	172127272	1088	*	Promoter (<=1kb)	ENSMUSG00000003464	0	19298	Pex19	peroxisomal biogenesis factor 19
chr1	172147506	172148977	1472	*	Promoter (<=1kb)	ENSMUSG00000026554	0	98193	Dcaf8	DDB1 and CUL4 associated factor 8
chr1	172206110	172207518	1409	*	Promoter (<=1kb)	ENSMUSG00000013698	0	18611	Pea15a	proliferation and apoptosis adaptor protein 15A
chr1	172220395	172220991	597	*	Promoter (<=1kb)	ENSMUSG00000007122	-527	12372	Casq1	calsequestrin 1
chr1	172297246	172298280	1035	*	Promoter (<=1kb)	ENSMUSG00000007097	0	98660	Atp1a2	ATPase, Na+/K+ transporting, alpha 2 polypeptide
chr1	172340645	172341634	990	*	Promoter (<=1kb)	ENSMUSG00000044708	0	16513	Kcnj10	potassium inwardly-rectifying channel, subfamily J, member 10
chr1	172376020	172377324	1305	*	Promoter (<=1kb)	ENSMUSG00000050229	0	67556	Pigm	phosphatidylinositol glycan anchor biosynthesis, class M
chr1	172499783	172500831	1049	*	Promoter (<=1kb)	ENSMUSG00000026547	0	21346	Tagln2	transgelin 2
chr1	172501726	172503679	1954	*	Promoter (<=1kb)	ENSMUSG00000026547	474	21346	Tagln2	transgelin 2
chr1	172520576	172521502	927	*	Promoter (<=1kb)	ENSMUSG00000026546	0	71870	Cfap45	cilia and flagella associated protein 45
chr1	172550106	172551061	956	*	Promoter (<=1kb)	ENSMUSG00000085184	0	71319	4933439K11Rik	RIKEN cDNA 4933439K11 gene
chr1	172632349	172633616	1268	*	Promoter (<=1kb)	ENSMUSG00000026544	0	68440	Dusp23	dual specificity phosphatase 23
chr1	173349815	173350850	1036	*	Promoter (<=1kb)	ENSMUSG00000037860	-29	383619	Aim2	absent in melanoma 2
chr1	173365969	173368172	2204	*	Promoter (<=1kb)	ENSMUSG00000005338	0	94332	Cadm3	cell adhesion molecule 3
chr1	174501519	174503150	1632	*	Promoter (<=1kb)	ENSMUSG00000028354	0	54418	Fmn2	formin 2
chr1	175491877	175493201	1325	*	Promoter (<=1kb)	ENSMUSG00000026527	-747	24012	Rgs7	regulator of G protein signaling 7
chr1	175624988	175626271	1284	*	Promoter (<=1kb)	ENSMUSG00000026526	0	14194	Fh1	fumarate hydratase 1
chr1	175691946	175693780	1835	*	Promoter (<=1kb)	ENSMUSG00000026525	0	13603	Opn3	opsin 3
chr1	175880179	175881329	1151	*	Promoter (<=1kb)	ENSMUSG00000039748	0	26909	Exo1	exonuclease 1
chr1	176274499	176275886	1388	*	Promoter (<=1kb)	ENSMUSG00000055214	0	319455	Pld5	phospholipase D family member 5
chr1	176813370	176815104	1735	*	Promoter (<=1kb)	ENSMUSG00000026504	0	76816	Sdccag8	serologically defined colon cancer antigen 8
chr1	177257152	177259235	2084	*	Promoter (<=1kb)	ENSMUSG00000019699	0	23797	Akt3	thymoma viral proto-oncogene 3
chr1	177795802	177796980	1179	*	Promoter (<=1kb)	ENSMUSG00000015961	0	11566	Adss2	adenylosuccinate synthase 2
chr1	178187155	178188386	1232	*	Promoter (<=1kb)	ENSMUSG00000026502	0	78825	Desi2	desumoylating isopeptidase 2
chr1	178275696	178277043	1348	*	Promoter (<=1kb)	ENSMUSG00000070489	0	75164	4930527J03Rik	RIKEN cDNA 4930527J03 gene
chr1	178318125	178319647	1523	*	Promoter (<=1kb)	ENSMUSG00000026500	0	66359	Cox20	cytochrome c oxidase assembly protein 20
chr1	178336272	178338109	1838	*	Promoter (<=1kb)	ENSMUSG00000039630	0	51810	Hnrnpu	heterogeneous nuclear ribonucleoprotein U
chr1	178405457	178406789	1333	*	Promoter (<=1kb)	ENSMUSG00000026495	0	68226	Efcab2	EF-hand calcium binding domain 2
chr1	178527262	178529323	2062	*	Promoter (<=1kb)	ENSMUSG00000026494	0	269152	Kif26b	kinesin family member 26B
chr1	179516880	179518457	1578	*	Promoter (<=1kb)	ENSMUSG00000055067	0	69726	Smyd3	SET and MYND domain containing 3
chr1	179545830	179547003	1174	*	Promoter (<=1kb)	ENSMUSG00000026492	0	15278	Tfb2m	transcription factor B2, mitochondrial
chr1	179667501	179668806	1306	*	Promoter (<=1kb)	ENSMUSG00000038936	0	109232	Sccpdh	saccharopine dehydrogenase (putative)
chr1	179802883	179804298	1416	*	Promoter (<=1kb)	ENSMUSG00000026491	0	226747	Ahctf1	AT hook containing transcription factor 1
chr1	179959073	179960639	1567	*	Promoter (<=1kb)	ENSMUSG00000026490	0	226751	Cdc42bpa	CDC42 binding protein kinase alpha
chr1	180195178	180196560	1383	*	Promoter (<=1kb)	ENSMUSG00000026489	0	67426	Coq8a	coenzyme Q8A
chr1	180255484	180256836	1353	*	Promoter (<=1kb)	ENSMUSG00000010609	0	19165	Psen2	presenilin 2
chr1	180330304	180331769	1466	*	Promoter (<=1kb)	ENSMUSG00000038855	0	320404	Itpkb	inositol 1,4,5-trisphosphate 3-kinase B
chr1	180568358	180569555	1198	*	Promoter (<=1kb)	ENSMUSG00000026496	0	11545	Parp1	poly (ADP-ribose) polymerase family, member 1
chr1	180640601	180642176	1576	*	Promoter (<=1kb)	ENSMUSG00000058729	0	72568	Lin9	lin-9 DREAM MuvB core complex component
chr1	180725384	180726609	1226	*	Promoter (<=1kb)	ENSMUSG00000026499	0	170760	Acbd3	acyl-Coenzyme A binding domain containing 3
chr1	180903950	180904970	1021	*	Promoter (<=1kb)	ENSMUSG00000026520	0	69051	Pycr2	pyrroline-5-carboxylate reductase family, member 2
chr1	180936475	180937310	836	*	Promoter (<=1kb)	ENSMUSG00000038793	0	13590	Lefty1	left right determination factor 1
chr1	180941880	180943157	1278	*	Promoter (<=1kb)	ENSMUSG00000026519	0	208795	Tmem63a	transmembrane protein 63a
chr1	180945231	180946068	838	*	Promoter (<=1kb)	ENSMUSG00000026519	0	208795	Tmem63a	transmembrane protein 63a
chr1	181016455	181017794	1340	*	Promoter (<=1kb)	ENSMUSG00000038776	0	13849	Ephx1	epoxide hydrolase 1, microsomal
chr1	181143671	181144761	1091	*	Promoter (<=1kb)	ENSMUSG00000026516	0	67459	Nvl	nuclear VCP-like
chr1	181150503	181151530	1028	*	Promoter (<=1kb)	ENSMUSG00000062169	0	98417	Cnih4	cornichon family AMPA receptor auxiliary protein 4
chr1	181210472	181212659	2188	*	Promoter (<=1kb)	ENSMUSG00000038733	0	226757	Wdr26	WD repeat domain 26
chr1	181512133	181513093	961	*	Promoter (<=1kb)	ENSMUSG00000050625	-682	403180	Ccdc121rt1	coiled-coil domain containing 121, retrogene 1
chr1	181841525	181842894	1370	*	Promoter (<=1kb)	ENSMUSG00000004880	0	98386	Lbr	lamin B receptor
chr1	181852454	181853875	1422	*	Promoter (<=1kb)	ENSMUSG00000056699	0	NA	NA	NA
chr1	182124221	182125414	1194	*	Promoter (<=1kb)	ENSMUSG00000026511	0	27058	Srp9	signal recognition particle 9
chr1	182281984	182283473	1490	*	Promoter (<=1kb)	ENSMUSG00000038633	0	13244	Degs1	delta 4-desaturase, sphingolipid 1
chr1	182408496	182409672	1177	*	Promoter (<=1kb)	ENSMUSG00000026510	0	209456	Trp53bp2	transformation related protein 53 binding protein 2
chr1	182516698	182517923	1226	*	Promoter (<=1kb)	ENSMUSG00000026509	0	12334	Capn2	calpain 2
chr1	182763494	182765392	1899	*	Promoter (<=1kb)	ENSMUSG00000038576	0	96935	Susd4	sushi domain containing 4
chr1	183147371	183147814	444	*	Promoter (<=1kb)	ENSMUSG00000030768	0	68897	Disp1	dispatched RND transporter family member 1
chr1	183220875	183221922	1048	*	Promoter (<=1kb)	ENSMUSG00000030768	0	68897	Disp1	dispatched RND transporter family member 1
chr1	183296437	183297910	1474	*	Promoter (<=1kb)	ENSMUSG00000042901	0	108909	Aida	axin interactor, dorsalization associated
chr1	183344805	183346228	1424	*	Promoter (<=1kb)	ENSMUSG00000056050	0	338366	Mia3	MIA SH3 domain ER export factor 3
chr1	183368843	183370306	1464	*	Promoter (<=1kb)	ENSMUSG00000056050	0	338366	Mia3	MIA SH3 domain ER export factor 3
chr1	183388439	183389345	907	*	Promoter (<=1kb)	ENSMUSG00000072258	0	21339	Taf1a	TATA-box binding protein associated factor, RNA polymerase I, A
chr1	184033320	184034742	1423	*	Promoter (<=1kb)	ENSMUSG00000039384	0	63953	Dusp10	dual specificity phosphatase 10
chr1	184845239	184846431	1193	*	Promoter (<=1kb)	ENSMUSG00000073481	0	67247	Mtarc2	mitochondrial amidoxime reducing component 2
chr1	184882273	184883324	1052	*	Promoter (<=1kb)	ENSMUSG00000039349	0	226777	C130074G19Rik	RIKEN cDNA C130074G19 gene
chr1	185203154	185204695	1542	*	Promoter (<=1kb)	ENSMUSG00000039318	0	98732	Rab3gap2	RAB3 GTPase activating protein subunit 2
chr1	185328632	185329678	1047	*	Promoter (<=1kb)	ENSMUSG00000026618	0	381314	Iars2	isoleucine-tRNA synthetase 2, mitochondrial
chr1	185331938	185332464	527	*	Promoter (<=1kb)	ENSMUSG00000026617	0	23827	Bpnt1	3'(2'), 5'-bisphosphate nucleotidase 1
chr1	185362512	185363858	1347	*	Promoter (<=1kb)	ENSMUSG00000026615	0	107508	Eprs1	glutamyl-prolyl-tRNA synthetase 1
chr1	185454305	185455713	1409	*	Promoter (<=1kb)	ENSMUSG00000026614	0	226781	Slc30a10	solute carrier family 30, member 10
chr1	186116523	186117698	1176	*	Promoter (<=1kb)	ENSMUSG00000039246	0	226791	Lyplal1	lysophospholipase-like 1
chr1	186705092	186706467	1376	*	Promoter (<=1kb)	ENSMUSG00000039239	0	21808	Tgfb2	transforming growth factor, beta 2
chr1	186748981	186750208	1228	*	Promoter (<=1kb)	ENSMUSG00000001305	0	67223	Rrp15	ribosomal RNA processing 15 homolog
chr1	187215101	187216159	1059	*	Promoter (<=1kb)	ENSMUSG00000026611	0	74717	Spata17	spermatogenesis associated 17
chr1	187997570	187998324	755	*	Promoter (<=1kb)	ENSMUSG00000026610	0	26381	Esrrg	estrogen-related receptor gamma
chr1	189343291	189344526	1236	*	Promoter (<=1kb)	ENSMUSG00000037624	0	16526	Kcnk2	potassium channel, subfamily K, member 2
chr1	189687750	189688821	1072	*	Promoter (<=1kb)	ENSMUSG00000026605	0	108000	Cenpf	centromere protein F
chr1	189727290	189728861	1572	*	Promoter (<=1kb)	ENSMUSG00000026604	0	19250	Ptpn14	protein tyrosine phosphatase, non-receptor type 14
chr1	189921132	189922695	1564	*	Promoter (<=1kb)	ENSMUSG00000026603	0	226830	Smyd2	SET and MYND domain containing 2
chr1	190911153	190912418	1266	*	Promoter (<=1kb)	ENSMUSG00000089872	0	320119	Rps6kc1	ribosomal protein S6 kinase polypeptide 1
chr1	190927785	190929363	1579	*	Promoter (<=1kb)	ENSMUSG00000026634	0	52477	Angel2	angel homolog 2
chr1	190978449	190979841	1393	*	Promoter (<=1kb)	ENSMUSG00000037568	0	226841	Vash2	vasohibin 2
chr1	191025453	191026895	1443	*	Promoter (<=1kb)	ENSMUSG00000066595	0	226844	Flvcr1	feline leukemia virus subgroup C cellular receptor 1
chr1	191062279	191063513	1235	*	Promoter (<=1kb)	ENSMUSG00000026632	0	68972	Tatdn3	TatD DNase domain containing 3
chr1	191182408	191184005	1598	*	Promoter (<=1kb)	ENSMUSG00000026628	0	11910	Atf3	activating transcription factor 3
chr1	191223597	191225351	1755	*	Promoter (<=1kb)	ENSMUSG00000073478	0	100504360	D730003I15Rik	RIKEN cDNA D730003I15 gene
chr1	191317461	191318321	861	*	Promoter (<=1kb)	ENSMUSG00000037499	0	66208	Nenf	neuron derived neurotrophic factor
chr1	191325556	191326817	1262	*	Promoter (<=1kb)	ENSMUSG00000026627	0	66950	Pacc1	proton activated chloride channel 1
chr1	191396478	191397920	1443	*	Promoter (<=1kb)	ENSMUSG00000026626	0	226849	Ppp2r5a	protein phosphatase 2, regulatory subunit B', alpha
chr1	191574936	191576406	1471	*	Promoter (<=1kb)	ENSMUSG00000037461	0	77065	Ints7	integrator complex subunit 7
chr1	191717670	191719314	1645	*	Promoter (<=1kb)	ENSMUSG00000026623	0	226856	Lpgat1	lysophosphatidylglycerol acyltransferase 1
chr1	191820956	191822144	1189	*	Promoter (<=1kb)	ENSMUSG00000026622	0	18005	Nek2	NIMA (never in mitosis gene a)-related expressed kinase 2
chr1	191905988	191907742	1755	*	Promoter (<=1kb)	ENSMUSG00000037434	0	22782	Slc30a1	solute carrier family 30 (zinc transporter), member 1
chr1	191989883	191990424	542	*	Promoter (<=1kb)	ENSMUSG00000097416	0	NA	NA	NA
chr1	192091924	192093239	1316	*	Promoter (<=1kb)	ENSMUSG00000026637	0	22033	Traf5	TNF receptor-associated factor 5
chr1	192136386	192138886	2501	*	Promoter (<=1kb)	ENSMUSG00000037395	0	214742	Rcor3	REST corepressor 3
chr1	192190371	192191063	693	*	Promoter (<=1kb)	ENSMUSG00000058248	0	16510	Kcnh1	potassium voltage-gated channel, subfamily H (eag-related), member 1
chr1	192769846	192771364	1519	*	Promoter (<=1kb)	ENSMUSG00000037375	0	226861	Hhat	hedgehog acyltransferase
chr1	192834245	192835724	1480	*	Promoter (<=1kb)	ENSMUSG00000047384	0	320952	A730013G03Rik	RIKEN cDNA A730013G03 gene
chr1	192854465	192856193	1729	*	Promoter (<=1kb)	ENSMUSG00000016262	0	214791	Sertad4	SERTA domain containing 4
chr1	193035027	193036466	1440	*	Promoter (<=1kb)	ENSMUSG00000016200	0	329324	Syt14	synaptotagmin XIV
chr1	193129689	193131078	1390	*	Promoter (<=1kb)	ENSMUSG00000016181	0	215193	Utp25	UTP25 small subunit processome component
chr1	193152680	193153940	1261	*	Promoter (<=1kb)	ENSMUSG00000026638	0	54139	Irf6	interferon regulatory factor 6
chr1	193172919	193174065	1147	*	Promoter (<=1kb)	ENSMUSG00000079144	0	319266	A130010J15Rik	RIKEN cDNA A130010J15 gene
chr1	193272241	193273705	1465	*	Promoter (<=1kb)	ENSMUSG00000009633	0	14373	G0s2	G0/G1 switch gene 2
chr1	193301201	193302737	1537	*	Promoter (<=1kb)	ENSMUSG00000026639	0	16780	Lamb3	laminin, beta 3
chr1	193369813	193370900	1088	*	Promoter (<=1kb)	ENSMUSG00000016179	0	215303	Camk1g	calcium/calmodulin-dependent protein kinase I gamma
chr1	194619370	194621058	1689	*	Promoter (<=1kb)	ENSMUSG00000026640	0	18845	Plxna2	plexin A2
chr1	194938528	194939394	867	*	Promoter (<=1kb)	ENSMUSG00000016494	0	12490	Cd34	CD34 antigen
chr1	194976006	194977170	1165	*	Promoter (<=1kb)	ENSMUSG00000096929	0	320977	A330023F24Rik	RIKEN cDNA A330023F24 gene
chr1	195091685	195092927	1243	*	Promoter (<=1kb)	ENSMUSG00000016493	0	17221	Cd46	CD46 antigen, complement regulatory protein
chr1	195130859	195131885	1027	*	Promoter (<=1kb)	ENSMUSG00000016481	0	12946	Cr1l	complement C3b/C4b receptor 1 like
chr10	3365826	3367719	1894	*	Promoter (<=1kb)	ENSMUSG00000040653	0	76142	Ppp1r14c	protein phosphatase 1, regulatory inhibitor subunit 14C
chr10	3972802	3974156	1355	*	Promoter (<=1kb)	ENSMUSG00000040675	0	270685	Mthfd1l	methylenetetrahydrofolate dehydrogenase (NADP+ dependent) 1-like
chr10	4431702	4433037	1336	*	Promoter (<=1kb)	ENSMUSG00000019763	0	66084	Rmnd1	required for meiotic nuclear division 1 homolog
chr10	5549988	5551011	1024	*	Promoter (<=1kb)	ENSMUSG00000096054	0	64009	Syne1	spectrin repeat containing, nuclear envelope 1
chr10	5804734	5806497	1764	*	Promoter (<=1kb)	ENSMUSG00000019773	0	67141	Fbxo5	F-box protein 5
chr10	5823363	5824835	1473	*	Promoter (<=1kb)	ENSMUSG00000019774	0	108853	Mtrf1l	mitochondrial translational release factor 1-like
chr10	5921757	5923069	1313	*	Promoter (<=1kb)	ENSMUSG00000019775	0	56533	Rgs17	regulator of G-protein signaling 17
chr10	7210942	7212947	2006	*	Promoter (<=1kb)	ENSMUSG00000015202	0	215748	Cnksr3	Cnksr family member 3
chr10	7473317	7474046	730	*	Promoter (<=1kb)	ENSMUSG00000079685	0	77777	Ulbp1	UL16 binding protein 1
chr10	7589447	7590553	1107	*	Promoter (<=1kb)	ENSMUSG00000019796	0	237253	Lrp11	low density lipoprotein receptor-related protein 11
chr10	7662449	7663870	1422	*	Promoter (<=1kb)	ENSMUSG00000019795	0	18537	Pcmt1	protein-L-isoaspartate (D-aspartate) O-methyltransferase 1
chr10	7667342	7667892	551	*	Promoter (<=1kb)	ENSMUSG00000040034	0	69912	Nup43	nucleoporin 43
chr10	7680809	7682018	1210	*	Promoter (<=1kb)	ENSMUSG00000019795	0	18537	Pcmt1	protein-L-isoaspartate (D-aspartate) O-methyltransferase 1
chr10	7725461	7726486	1026	*	Promoter (<=1kb)	ENSMUSG00000019794	0	23924	Katna1	katanin p60 (ATPase-containing) subunit A1
chr10	7780134	7781654	1521	*	Promoter (<=1kb)	ENSMUSG00000040006	0	215751	Ginm1	glycoprotein integral membrane 1
chr10	7792346	7793391	1046	*	Promoter (<=1kb)	ENSMUSG00000015757	0	67418	Ppil4	peptidylprolyl isomerase (cyclophilin)-like 4
chr10	7955177	7957010	1834	*	Promoter (<=1kb)	ENSMUSG00000015755	0	68652	Tab2	TGF-beta activated kinase 1/MAP3K7 binding protein 2
chr10	8517754	8519454	1701	*	Promoter (<=1kb)	ENSMUSG00000047712	0	338362	Ust	uronyl-2-sulfotransferase
chr10	8885597	8886955	1359	*	Promoter (<=1kb)	ENSMUSG00000015305	0	70097	Sash1	SAM and SH3 domain containing 1
chr10	9674481	9676164	1684	*	Promoter (<=1kb)	ENSMUSG00000060487	0	320825	Samd5	sterile alpha motif domain containing 5
chr10	9900340	9902306	1967	*	Promoter (<=1kb)	ENSMUSG00000019790	0	78808	Stxbp5	syntaxin binding protein 5 (tomosyn)
chr10	10472010	10472775	766	*	Promoter (<=1kb)	ENSMUSG00000050994	0	215772	Adgb	androglobin
chr10	10556765	10558590	1826	*	Promoter (<=1kb)	ENSMUSG00000019832	0	67844	Rab32	RAB32, member RAS oncogene family
chr10	11280345	11282093	1749	*	Promoter (<=1kb)	ENSMUSG00000047648	0	71865	Fbxo30	F-box protein 30
chr10	11343059	11344255	1197	*	Promoter (<=1kb)	ENSMUSG00000055493	0	13853	Epm2a	epilepsy, progressive myoclonic epilepsy, type 2 gene alpha
chr10	12922286	12923609	1324	*	Promoter (<=1kb)	ENSMUSG00000097378	0	320273	B230208H11Rik	RIKEN cDNA B230208H11 gene
chr10	12963882	12965009	1128	*	Promoter (<=1kb)	ENSMUSG00000039232	0	74732	Stx11	syntaxin 11
chr10	13007872	13009107	1236	*	Promoter (<=1kb)	ENSMUSG00000078348	0	66125	Sf3b5	splicing factor 3b, subunit 5
chr10	13090267	13091323	1057	*	Promoter (<=1kb)	ENSMUSG00000019817	0	22634	Plagl1	pleiomorphic adenoma gene-like 1
chr10	13192316	13193651	1336	*	Promoter (<=1kb)	ENSMUSG00000019814	0	353258	Ltv1	LTV1 ribosome biogenesis factor
chr10	13323089	13324513	1425	*	Promoter (<=1kb)	ENSMUSG00000062866	0	215789	Phactr2	phosphatase and actin regulator 2
chr10	13473401	13475047	1647	*	Promoter (<=1kb)	ENSMUSG00000062866	0	215789	Phactr2	phosphatase and actin regulator 2
chr10	13500611	13501546	936	*	Promoter (<=1kb)	ENSMUSG00000019810	0	66848	Fuca2	fucosidase, alpha-L- 2, plasma
chr10	13552632	13553706	1075	*	Promoter (<=1kb)	ENSMUSG00000019808	0	66757	Adat2	adenosine deaminase, tRNA-specific 2
chr10	13868330	13869984	1655	*	Promoter (<=1kb)	ENSMUSG00000019806	0	66253	Aig1	androgen-induced 1
chr10	13964598	13966475	1878	*	Promoter (<=1kb)	ENSMUSG00000015501	0	15273	Hivep2	human immunodeficiency virus type I enhancer binding protein 2
chr10	13966845	13967990	1146	*	Promoter (<=1kb)	ENSMUSG00000015501	466	15273	Hivep2	human immunodeficiency virus type I enhancer binding protein 2
chr10	14704786	14706118	1333	*	Promoter (<=1kb)	ENSMUSG00000019868	0	66201	Vta1	vesicle (multivesicular body) trafficking 1
chr10	17721963	17724521	2559	*	Promoter (<=1kb)	ENSMUSG00000039910	0	17684	Cited2	Cbp/p300-interacting transactivator, with Glu/Asp-rich carboxy-terminal domain, 2
chr10	17796031	17796673	643	*	Promoter (<=1kb)	ENSMUSG00000039891	0	378431	Txlnb	taxilin beta
chr10	17947124	17948758	1635	*	Promoter (<=1kb)	ENSMUSG00000039879	0	380629	Heca	hdc homolog, cell cycle regulator
chr10	18022043	18023467	1425	*	Promoter (<=1kb)	ENSMUSG00000078453	0	73112	Abracl	ABRA C-terminal like
chr10	18055114	18056442	1329	*	Promoter (<=1kb)	ENSMUSG00000019854	0	19707	Reps1	RalBP1 associated Eps domain containing protein
chr10	18234590	18235765	1176	*	Promoter (<=1kb)	ENSMUSG00000059554	0	215814	Ccdc28a	coiled-coil domain containing 28A
chr10	18406986	18407993	1008	*	Promoter (<=1kb)	ENSMUSG00000039835	0	215819	Nhsl1	NHS like 1
chr10	18545387	18546611	1225	*	Promoter (<=1kb)	ENSMUSG00000019853	0	56016	Hebp2	heme binding protein 2
chr10	18844475	18845509	1035	*	Promoter (<=1kb)	ENSMUSG00000019851	0	64058	Perp	PERP, TP53 apoptosis effector
chr10	19014420	19016046	1627	*	Promoter (<=1kb)	ENSMUSG00000019850	0	21929	Tnfaip3	tumor necrosis factor, alpha-induced protein 3
chr10	19591350	19592376	1027	*	Promoter (<=1kb)	ENSMUSG00000020009	0	15979	Ifngr1	interferon gamma receptor 1
chr10	19907034	19907883	850	*	Promoter (<=1kb)	ENSMUSG00000020003	0	18634	Pex7	peroxisomal biogenesis factor 7
[truncated: 10,540 more rows]

## Sheet: Supplemental Table 3
Supplemental Table 3: Expression statuses of retinoids bioavailability-related genes (Bulk RNA seq)
	List1: between A/J control and C57BL/6J control											List 2: DEGs between A/J control and A/J BMS											List 3: DEGs between C57BL/6J control and C57BL/6JBMS
Note	Ensemble ID	baseMean	log2FC	lfcSE	stat	pvalue	padj	ENTREZID	SYMBOL	Direction		Ensemble ID	baseMean	log2FC	lfcSE	stat	pvalue	padj	ENTREZID	SYMBOL	Direction		Ensemble ID	baseMean	log2FC	lfcSE	stat	pvalue	padj	ENTREZID	SYMBOL	Direction
RBP4 receptor	ENSMUSG00000032327.15	160.859	0.725166	0.160742	4.51136	6.4414e-06	7.70693e-05	20897	Stra6	AJ > B6		ENSMUSG00000032327.15	166.798	-0.752917	0.179221	-4.20104	2.65687e-05	0.00371893	20897	Stra6	BMS < Control		ENSMUSG00000032327.15	84.1628	-1.14219	0.272678	-4.18879	2.8044e-05	0.00717722	20897	Stra6	BMS < Control
Retinol:Crabp1	ENSMUSG00000032291.9	78.864	-0.233066	0.205291	-1.1353	0.25625	0.462239	12903	Crabp1			ENSMUSG00000032291.9	88.5254	0.428589	0.251965	1.70099	0.0889449	0.776342	12903	Crabp1			ENSMUSG00000032291.9	92.5378	0.347503	0.229581	1.51364	0.130116	0.819452	12903	Crabp1
Retinol -> retinal	ENSMUSG00000074207.11	4397.38	-0.12571	0.0935041	-1.34443	0.17881	0.365395	11522	Adh1			ENSMUSG00000074207.11	4833.76	0.266576	0.10038	2.65568	0.00791479	0.270966	11522	Adh1			ENSMUSG00000074207.11	4968.8	0.351776	0.115575	3.04371	0.00233678	0.163555	11522	Adh1
Retinol -> retinal	ENSMUSG00000028138.9	3485.81	-0.0151844	0.049422	-0.30724	0.758661	0.868537	11532	Adh5			ENSMUSG00000028138.9	3610.39	-0.00781903	0.0642999	-0.121602	0.903214	0.99891	11532	Adh5			ENSMUSG00000028138.9	3225.42	-0.0974559	0.0943072	-1.03339	0.301423	0.892888	11532	Adh5
Retinol -> retinal	ENSMUSG00000025921.8	764.253	0.366728	0.0892128	4.11071	3.94444e-05	0.000393235	98711	Rdh10	AJ > B6		ENSMUSG00000025921.8	870.682	-0.0956501	0.0867324	-1.10282	0.270106	0.935754	98711	Rdh10			ENSMUSG00000025921.8	606.762	-0.135365	0.115983	-1.16711	0.243165	0.872045	98711	Rdh10
Retinal -> retinol	ENSMUSG00000066026.15	354.476	-0.00295254	0.107488	-0.0274684	0.978086	0.988973	20148	Dhrs3			ENSMUSG00000066026.15	229.015	-2.0671	0.144219	-14.3331	1.3594e-46	7.23066e-43	20148	Dhrs3	BMS < Control		ENSMUSG00000066026.15	237.394	-1.30814	0.184157	-7.10338	1.21742e-12	3.25214e-09	20148	Dhrs3	BMS < Control
Retinal -> Retinoic Acid	ENSMUSG00000053279.9	522.488	-0.399724	0.0955403	-4.18382	2.86647e-05	0.000295366	11668	Aldh1a1	B6 > AJ		ENSMUSG00000053279.9	482.299	0.0777035	0.102093	0.761108	0.446593	0.980366	11668	Aldh1a1			ENSMUSG00000053279.9	555.097	-0.0554594	0.169762	-0.32669	0.743902	0.970693	11668	Aldh1a1
Retinal -> Retinoic Acid	ENSMUSG00000013584.6	1044.33	0.380708	0.0902205	4.21975	2.44578e-05	0.000256259	19378	Aldh1a2	AJ > B6		ENSMUSG00000013584.6	1315.19	0.180875	0.0884686	2.04451	0.0409027	0.599894	19378	Aldh1a2			ENSMUSG00000013584.6	851.86	-0.0377931	0.176439	-0.214199	0.830392	0.980905	19378	Aldh1a2
Retinal -> Retinoic Acid	ENSMUSG00000015134.16	19.875	0.34868	0.403565	0.864	0.387588	0.593217	56847	Aldh1a3			ENSMUSG00000015134.16	28.0833	0.50117	0.358208	1.3991	0.161783	0.887583	56847	Aldh1a3			ENSMUSG00000010025.20	921.566	0.172123	0.0931569	1.84767	0.0646497	0.719605	11671	Aldh3a2
Retinoic acid:Crabp2	ENSMUSG00000004885.6	127.429	1.0471	0.170676	6.13499	8.51634e-10	2.03044e-08	12904	Crabp2	AJ > B6		ENSMUSG00000004885.6	152.171	-0.52249	0.196426	-2.65999	0.00781434	0.270643	12904	Crabp2			ENSMUSG00000004885.6	71.1258	-0.325567	0.30479	-1.06817	0.285445	0.885265	12904	Crabp2
	ENSMUSG00000027533.11	1149.3	0.908234	0.0712136	12.7537	2.97464e-37	3.8387e-35	16592	Fabp5	AJ > B6		ENSMUSG00000027533.11	1532.24	-0.0644539	0.065784	-0.979781	0.327194	0.957593	16592	Fabp5			ENSMUSG00000027533.11	724.053	-0.140291	0.104048	-1.34833	0.177552	0.857172	16592	Fabp5
Retinol -> retinyl ester	ENSMUSG00000028003.7	179.94	3.57856	0.189397	18.8945	1.26463e-79	3.60753e-77	79235	Lrat	AJ > B6		ENSMUSG00000028003.7	177.097	-5.55499	0.294087	-18.8889	1.40685e-79	2.24491e-75	79235	Lrat	BMS < Control		ENSMUSG00000028003.7	15.5514	-2.52213	0.50609	-4.98355	6.24292e-07	0.00034504	79235	Lrat	BMS < Control
retinoic acid degradation	ENSMUSG00000063415.13	382.927	0.13642	0.284642	0.47927	0.631746	0.787866	232174	Cyp26b1			ENSMUSG00000063415.13	220.362	-4.24558	0.2325	-18.2605	1.70652e-74	1.36155e-70	232174	Cyp26b1	BMS < Control		ENSMUSG00000063415.13	91.5321	-3.62689	0.340902	-10.6391	1.95992e-26	3.14449e-22	232174	Cyp26b1	BMS < Control

## Sheet: Supplemental Table 4
Supplemental Table 4: Expression statuses of HOX cluster genes (Bulk RNA seq)
	List1: between A/J control and C57BL/6J control											List 2: DEGs between A/J control and A/J BMS											List 3: DEGs between C57BL/6J control and C57BL/6JBMS
Cluster	Ensemble ID	baseMean	log2FC	lfcSE	stat	pvalue	padj	ENTREZID	SYMBOL	Direction		Ensemble ID	baseMean	log2FC	lfcSE	stat	pvalue	padj	ENTREZID	SYMBOL	Direction		Ensemble ID	baseMean	log2FC	lfcSE	stat	pvalue	padj	ENTREZID	SYMBOL	Direction
HoxA	ENSMUSG00000029844.10	35.1422	-0.0450716	0.288058	-0.156467	0.875665	0.936347	15394	Hoxa1			ENSMUSG00000029844.10	29.8699	-0.613803	0.314834	-1.94961	0.0512227	0.661295	15394	Hoxa1			ENSMUSG00000029844.10	28.2593	-0.608658	0.323203	-1.8832	0.0596727	0.71071	15394	Hoxa1
	ENSMUSG00000014704.11	213.863	0.333658	0.145189	2.2981	0.0215562	0.0799359	15399	Hoxa2			ENSMUSG00000014704.11	220.577	-0.369351	0.14235	-2.59466	0.00946833	0.302172	15399	Hoxa2			ENSMUSG00000014704.11	163.339	-0.294622	0.176724	-1.66713	0.0954882	0.774749	15399	Hoxa2
	ENSMUSG00000079560.14	431.5	0.169028	0.0945107	1.78845	0.073703	0.199868	15400	Hoxa3			ENSMUSG00000079560.14	416.137	-0.424809	0.0948202	-4.48015	7.459e-06	0.00127982	15400	Hoxa3*	BMS<control		ENSMUSG00000079560.14	335.435	-0.439338	0.144207	-3.04658	0.00231461	0.162713	15400	Hoxa3
	ENSMUSG00000000942.11	326.594	0.361687	0.105954	3.41363	0.000641029	0.00457356	15401	Hoxa4*	AJ>B6		ENSMUSG00000000942.11	321.251	-0.563727	0.109578	-5.14454	2.68184e-07	6.38718e-05	15401	Hoxa4*	BMS<control		ENSMUSG00000000942.11	248.221	-0.278697	0.175533	-1.58772	0.11235	0.793953	15401	Hoxa4
	ENSMUSG00000038253.7	2693.99	0.101565	0.0613671	1.65504	0.0979163	0.24296	15402	Hoxa5			ENSMUSG00000038253.7	2453.17	-0.544013	0.0634998	-8.56716	1.06066e-17	1.05781e-14	15402	Hoxa5*	BMS<control		ENSMUSG00000038253.7	2190.65	-0.37484	0.0850485	-4.40737	1.04634e-05	0.00345874	15402	Hoxa5*	BMS<control
	ENSMUSG00000043219.10	169.477	0.550003	0.167826	3.27722	0.00104835	0.0069237	15403	Hoxa6*	AJ>B6		ENSMUSG00000043219.10	164.047	-0.820609	0.194198	-4.22562	2.38279e-05	0.00350314	15403	Hoxa6*	BMS<control		ENSMUSG00000043219.10	103.972	-0.779755	0.270616	-2.88141	0.00395905	0.221925	15403	Hoxa6
	ENSMUSG00000038236.9	153.369	0.600533	0.160378	3.74447	0.000180772	0.00151357	15404	Hoxa7*	AJ>B6		ENSMUSG00000038236.9	150.905	-0.818206	0.230802	-3.54505	0.000392537	0.0347984	15404	Hoxa7*	BMS<control		ENSMUSG00000038236.9	80.6075	-1.36305	0.301894	-4.51499	6.3319e-06	0.00230654	15404	Hoxa7*	BMS<control
	ENSMUSG00000056445.9	91.1085	0.143618	0.189994	0.755905	0.449706	0.648891	105242657	Hoxaas2			ENSMUSG00000056445.9	88.8174	-0.361964	0.183661	-1.97083	0.0487437	0.651426	105242657	Hoxaas2			ENSMUSG00000056445.9	75.6129	-0.270973	0.289748	-0.9352	0.349685	0.902514	105242657	Hoxaas2
	ENSMUSG00000085696.9	37.3042	0.806163	0.284142	2.83719	0.00455129	0.0233672	72628	Hoxaas3*	AJ>B6		ENSMUSG00000085696.9	40.0412	-0.701474	0.279057	-2.51373	0.0119462	0.339335	72628	Hoxaas3			ENSMUSG00000085696.9	25.39	-0.0465223	0.335413	-0.138702	0.889686	0.985479	72628	Hoxaas3
HoxB	ENSMUSG00000075588.7	101.407	0.54712	0.177787	3.0774	0.00208817	0.0123288	103889	Hoxb2*	AJ>B6		ENSMUSG00000075588.7	123.599	-0.0416384	0.172844	-0.240901	0.809632	0.99891	103889	Hoxb2			ENSMUSG00000075588.7	70.8579	-0.322843	0.247963	-1.30198	0.192922	0.861585	103889	Hoxb2
	ENSMUSG00000048763.12	1213.3	0.170399	0.0688701	2.47421	0.0133531	0.0553997	15410	Hoxb3			ENSMUSG00000048763.12	1340.76	-0.00205708	0.068345	-0.0300985	0.975988	0.99891	15410	Hoxb3			ENSMUSG00000048763.12	1036.81	-0.137864	0.112389	-1.22667	0.219946	0.870953	15410	Hoxb3
	ENSMUSG00000038692.9	960.225	0.264202	0.0777137	3.39969	0.000674629	0.00476933	15412	Hoxb4			ENSMUSG00000038692.9	1099.16	0.0138304	0.0846573	0.163369	0.870228	0.99891	15412	Hoxb4			ENSMUSG00000038692.9	808.612	-0.0750848	0.103039	-0.728704	0.466183	0.936751	15412	Hoxb4
	ENSMUSG00000038700.5	2074.96	0.131429	0.065913	1.99398	0.0461547	0.142459	15413	Hoxb5			ENSMUSG00000038700.5	2208.81	-0.0712371	0.069217	-1.02919	0.303393	0.952873	15413	Hoxb5			ENSMUSG00000038700.5	1753.14	-0.217405	0.107531	-2.02179	0.0431984	0.646826	15413	Hoxb5
	ENSMUSG00000085645.3	79.6954	0.0197007	0.217006	0.090784	0.927664	0.962838	75395	Hoxb5os			ENSMUSG00000085645.3	76.4887	-0.269388	0.218325	-1.23388	0.217246	0.928243	75395	Hoxb5os			ENSMUSG00000085645.3	72.5678	-0.118061	0.207306	-0.5695	0.569017	0.954268	75395	Hoxb5os
	ENSMUSG00000000690.6	631.373	0.534807	0.0876496	6.10165	1.04976e-09	2.45599e-08	15414	Hoxb6*	AJ>B6		ENSMUSG00000000690.6	784.988	0.0176037	0.10755	0.16368	0.869983	0.99891	15414	Hoxb6			ENSMUSG00000000690.6	488.903	-0.011023	0.172758	-0.0638064	0.949124	0.992942	15414	Hoxb6
	ENSMUSG00000038721.9	66.6117	0.405383	0.202083	2.00602	0.0448539	0.139423	15415	Hoxb7			ENSMUSG00000038721.9	76.0188	-0.121416	0.196449	-0.618051	0.536542	0.993811	15415	Hoxb7			ENSMUSG00000038721.9	59.3487	0.217998	0.279679	0.779457	0.43571	0.930059	15415	Hoxb7
	ENSMUSG00000056648.7	310.146	0.529155	0.108692	4.86839	1.1251e-06	1.57301e-05	15416	Hoxb8	AJ>B6		ENSMUSG00000056648.7	332.811	-0.434878	0.113974	-3.81559	0.000135859	0.0148486	15416	Hoxb8*	BMS<control		ENSMUSG00000056648.7	215.847	-0.34003	0.194859	-1.745	0.080985	0.751832	15416	Hoxb8
HoxC	ENSMUSG00000075394.5	77.7363	1.1838	0.215245	5.49976	3.80302e-08	6.85555e-07	15423	Hoxc4*	AJ>B6		ENSMUSG00000075394.5	77.9846	-1.38553	0.251635	-5.50612	3.66835e-08	1.084e-05	15423	Hoxc4*	BMS<control		ENSMUSG00000075394.5	29.9985	-1.63195	0.460275	-3.5456	0.000391721	0.0527606	15423	Hoxc4
	ENSMUSG00000022485.4	30.6571	1.18331	0.341305	3.46702	0.000526256	0.00385274	15424	Hoxc5*	AJ>B6		ENSMUSG00000022485.4	26.8744	-2.28846	0.826987	-2.76722	0.00565363	0.222204	15424	Hoxc5			ENSMUSG00000022485.4	9.45293	-3.80996	0.840318	-4.53395	5.78895e-06	0.00226306	15424	Hoxc5*	BMS<control
HoxD	ENSMUSG00000027102.5	14.8592	0.139277	0.475308	0.293024	0.769503	0.874897	15437	Hoxd8			ENSMUSG00000027102.5	15.8456	-0.0818208	0.482439	-0.169598	0.865326	0.99891	15437	Hoxd8			ENSMUSG00000027102.5	13.53	0.0249602	0.434476	0.057449	0.954188	0.994353	15437	Hoxd8
	* bulk RNA-seq significant genes (at least 1.25x difference and adj-p<0.05)

## Sheet: Supplemental Table 5
Supplementary Table 5: Lists of differentially expressed genes identified in snMultiome analysis (broad cell types)
List1: between A/J control and A/J BMS										List1: between B6 control and B6 BMS
Gene.symbol	p.values	Averagelog2FC	pct. Control	pct. BMS	Adjusted.p.values	Broad.cell.type	Direction	RARE_OCR_Match		Gene.symbol	p.values	Averagelog2FC	pct. Control	pct. BMS	Adjusted.p.values	Broad.cell.type	Direction	RARE_OCR_Match
Ctla2a	1.68956e-07	-1.37815	0.178	0.311	0.00545476	Endothelial	BMS>Control	No		Sftpc	1.07039e-07	-1.38033	0.135	0.231	0.00345574	Endothelial	BMS>Control	No
Marc2	5.45328e-07	-1.2994	0.14	0.275	0.0176059	Endothelial	BMS>Control	No		Lrmda	4.94637e-12	-1.06373	0.223	0.349	1.59693e-07	Endothelial	BMS>Control	RARE-OCR
Cav1	5.36673e-09	-1.06916	0.318	0.465	0.000173265	Endothelial	BMS>Control	RARE-OCR		Scn7a	4.19205e-09	-0.646744	0.449	0.553	0.00013534	Endothelial	BMS>Control	No
Icam2	2.21963e-15	-1.03681	0.51	0.7	7.16607e-11	Endothelial	BMS>Control	No		Cav1	1.14473e-07	-0.631763	0.404	0.493	0.00369576	Endothelial	BMS>Control	RARE-OCR
Tmem59	7.06662e-13	-0.956386	0.478	0.565	2.28146e-08	Endothelial	BMS>Control	No		Pcdh17	2.67656e-14	-0.585997	0.632	0.745	8.64127e-10	Endothelial	BMS>Control	RARE-OCR
Tmem176b	9.4168e-07	-0.916729	0.338	0.414	0.0304021	Endothelial	BMS>Control	No		Hsp90b1	9.92878e-15	0.603277	0.669	0.512	3.20551e-10	Endothelial	Control > BMS	RARE-OCR
Rpl38	1.06661e-08	-0.915104	0.362	0.46	0.000344355	Endothelial	BMS>Control	RARE-OCR		Psmc3	6.07512e-07	0.617996	0.135	0.067	0.0196135	Endothelial	Control > BMS	RARE-OCR
Ramp2	1.21636e-15	-0.843683	0.755	0.888	3.92702e-11	Endothelial	BMS>Control	No		Efna5	1.17258e-06	0.623404	0.313	0.208	0.0378568	Endothelial	Control > BMS	No
Ppib	1.15308e-10	-0.824541	0.575	0.668	3.72272e-06	Endothelial	BMS>Control	No		Pabpc1	4.46342e-10	0.639846	0.463	0.319	1.44101e-05	Endothelial	Control > BMS	RARE-OCR
Cd81	3.00965e-15	-0.776109	0.738	0.831	9.71664e-11	Endothelial	BMS>Control	RARE-OCR		Serpinh1	4.43023e-21	0.657597	0.71	0.509	1.4303e-16	Endothelial	Control > BMS	RARE-OCR
Actb	8.52871e-12	-0.755175	0.685	0.76	2.75349e-07	Endothelial	BMS>Control	RARE-OCR		mt-Co2	8.33003e-09	0.658486	0.38	0.252	0.000268935	Endothelial	Control > BMS	No
Sparc	8.65862e-19	-0.730622	0.88	0.911	2.79544e-14	Endothelial	BMS>Control	RARE-OCR		Pdia3	1.26106e-20	0.663397	0.739	0.555	4.07133e-16	Endothelial	Control > BMS	RARE-OCR
Pdia3	1.29189e-10	-0.651441	0.787	0.856	4.17087e-06	Endothelial	BMS>Control	RARE-OCR		Lman2	6.85542e-07	0.668011	0.299	0.195	0.0221327	Endothelial	Control > BMS	RARE-OCR
Tmsb10	5.13102e-08	-0.622045	0.613	0.732	0.00165655	Endothelial	BMS>Control	RARE-OCR		Pabpc4	9.06931e-08	0.699321	0.281	0.171	0.00292803	Endothelial	Control > BMS	No
Serpinh1	3.79634e-08	-0.615467	0.708	0.769	0.00122565	Endothelial	BMS>Control	RARE-OCR		P4hb	9.98856e-12	0.701032	0.453	0.297	3.22481e-07	Endothelial	Control > BMS	No
Rpl41	5.05531e-09	-0.598457	0.767	0.84	0.000163211	Endothelial	BMS>Control	No		Pdia6	4.38899e-21	0.701068	0.701	0.498	1.41699e-16	Endothelial	Control > BMS	RARE-OCR
Mest	2.18982e-12	-0.585355	0.905	0.952	7.06984e-08	Endothelial	BMS>Control	RARE-OCR		Rpl22l1	9.23179e-07	0.706833	0.181	0.099	0.0298048	Endothelial	Control > BMS	RARE-OCR
Erbin	3.81785e-10	0.61185	0.623	0.396	1.23259e-05	Endothelial	Control > BMS	RARE-OCR		Mat2a	6.42334e-08	0.732118	0.332	0.217	0.00207378	Endothelial	Control > BMS	RARE-OCR
Xist	7.88767e-09	0.662192	0.655	0.474	0.000254653	Endothelial	Control > BMS	No		Pltp	1.46733e-09	0.740224	0.318	0.19	4.73727e-05	Endothelial	Control > BMS	RARE-OCR
Lmo2	1.07416e-06	0.740616	0.34	0.185	0.0346792	Endothelial	Control > BMS	No		Gxylt2	5.12528e-07	0.752017	0.228	0.133	0.016547	Endothelial	Control > BMS	RARE-OCR
Hmga2	2.94583e-08	0.782293	0.507	0.309	0.000951061	Endothelial	Control > BMS	RARE-OCR		Tmem132a	1.07859e-08	0.763122	0.229	0.123	0.000348224	Endothelial	Control > BMS	RARE-OCR
Nr6a1os	1.49148e-06	1.16795	0.315	0.165	0.0481525	Endothelial	Control > BMS	No		Snhg3	2.18372e-09	0.778898	0.277	0.157	7.05015e-05	Endothelial	Control > BMS	No
Hbb-y	3.59342e-09	1.34691	0.512	0.302	0.000116014	Endothelial	Control > BMS	No		Calr	8.9523e-20	0.801141	0.594	0.393	2.89025e-15	Endothelial	Control > BMS	RARE-OCR
Cyp7b1	5.52005e-08	3.56728	0.1	0.014	0.00178215	Endothelial	Control > BMS	RARE-OCR		Plxnd1	1.00504e-10	0.80144	0.358	0.218	3.24476e-06	Endothelial	Control > BMS	RARE-OCR
Cyp26b1	2.5685e-10	6.13965	0.085	0.002	8.2924e-06	Endothelial	Control > BMS	No		Pdia4	7.78239e-10	0.826622	0.279	0.156	2.51255e-05	Endothelial	Control > BMS	RARE-OCR
Ctsh	5.90391e-27	-1.93849	0.091	0.215	1.90608e-22	Epithelial	BMS>Control	No		Hspa5	1.32056e-25	0.82972	0.661	0.438	4.26343e-21	Endothelial	Control > BMS	RARE-OCR
Sftpc	2.37968e-54	-1.71127	0.414	0.533	7.6828e-50	Epithelial	BMS>Control	No		Nop56	1.24032e-07	0.851232	0.216	0.12	0.00400438	Endothelial	Control > BMS	RARE-OCR
Egfl6	9.46955e-10	-1.23577	0.111	0.165	3.05724e-05	Epithelial	BMS>Control	No		Rpn1	4.42005e-09	0.893056	0.286	0.168	0.000142701	Endothelial	Control > BMS	RARE-OCR
Ager	1.5212e-06	-1.22979	0.088	0.127	0.0491118	Epithelial	BMS>Control	No		Snhg8	8.11032e-07	0.902931	0.176	0.093	0.0261842	Endothelial	Control > BMS	No
Klf5	7.04851e-08	-1.15376	0.108	0.157	0.00227561	Epithelial	BMS>Control	RARE-OCR		Rsl1d1	1.52952e-06	0.945831	0.13	0.061	0.0493804	Endothelial	Control > BMS	RARE-OCR
Fstl4	3.59519e-11	-1.14766	0.153	0.218	1.16071e-06	Epithelial	BMS>Control	No		Mdk	1.3638e-14	0.958122	0.417	0.268	4.40304e-10	Endothelial	Control > BMS	RARE-OCR
Tmem147	5.12312e-16	-1.13771	0.197	0.285	1.654e-11	Epithelial	BMS>Control	RARE-OCR		Gnl3	1.72432e-09	0.988014	0.217	0.11	5.56696e-05	Endothelial	Control > BMS	No
Tspan8	1.43515e-10	-1.07728	0.151	0.208	4.63337e-06	Epithelial	BMS>Control	No		Slc2a1	8.07762e-08	1.06106	0.159	0.075	0.00260786	Endothelial	Control > BMS	RARE-OCR
Taok3	2.50327e-10	-1.04719	0.161	0.206	8.08182e-06	Epithelial	BMS>Control	RARE-OCR		Mafg	8.10586e-07	1.08829	0.126	0.056	0.0261698	Endothelial	Control > BMS	RARE-OCR
Lmo7	8.75325e-13	-1.0334	0.198	0.252	2.82599e-08	Epithelial	BMS>Control	RARE-OCR		Pde2a	9.01066e-08	1.17247	0.129	0.054	0.00290909	Endothelial	Control > BMS	No
Pcsk6	7.11004e-10	-1.03154	0.177	0.22	2.29548e-05	Epithelial	BMS>Control	RARE-OCR		Gm47283	1.12547e-41	1.18448	0.705	0.453	3.63358e-37	Endothelial	Control > BMS	No
Dram1	6.64872e-07	-0.994321	0.102	0.155	0.0214654	Epithelial	BMS>Control	RARE-OCR		Camk1d	8.46317e-07	1.4353	0.119	0.053	0.0273234	Endothelial	Control > BMS	RARE-OCR
Cytl1	4.42899e-12	-0.946349	0.232	0.313	1.4299e-07	Epithelial	BMS>Control	No		Stx1a	3.6397e-07	1.65848	0.073	0.021	0.0117508	Endothelial	Control > BMS	RARE-OCR
Unc50	7.75836e-08	-0.944567	0.137	0.171	0.00250479	Epithelial	BMS>Control	RARE-OCR		Cyp26b1	6.04454e-10	7.63699	0.031	0	1.95148e-05	Endothelial	Control > BMS	No
Cym	8.97559e-09	-0.92539	0.237	0.274	0.000289777	Epithelial	BMS>Control	No		Il18r1	3.04307e-09	-3.15256	0.005	0.035	9.82457e-05	Epithelial	BMS>Control	No
Cldn7	2.76096e-24	-0.923476	0.376	0.489	8.91374e-20	Epithelial	BMS>Control	RARE-OCR		Tmem213	4.28243e-12	-3.13898	0.006	0.044	1.38258e-07	Epithelial	BMS>Control	No
Cldn18	1.88601e-16	-0.914067	0.319	0.378	6.08898e-12	Epithelial	BMS>Control	No		Napsa	2.86169e-17	-2.89791	0.017	0.081	9.23897e-13	Epithelial	BMS>Control	RARE-OCR
Gm11110	1.22592e-06	-0.886188	0.141	0.154	0.0395788	Epithelial	BMS>Control	No		AU021092	1.1844e-06	-2.63062	0.012	0.041	0.0382383	Epithelial	BMS>Control	No
Gm27241	2.52591e-11	-0.885215	0.217	0.253	8.1549e-07	Epithelial	BMS>Control	No		Cass4	2.73707e-11	-2.21228	0.019	0.069	8.83663e-07	Epithelial	BMS>Control	RARE-OCR
Col4a4	2.08806e-07	-0.864289	0.165	0.187	0.00674129	Epithelial	BMS>Control	RARE-OCR		Clic5	8.80265e-17	-1.71293	0.019	0.085	2.84193e-12	Epithelial	BMS>Control	No
Timm50	6.76292e-07	-0.86182	0.149	0.174	0.0218341	Epithelial	BMS>Control	RARE-OCR		8030451A03Rik	5.75576e-07	-1.58376	0.034	0.076	0.0185825	Epithelial	BMS>Control	No
Fam13a	4.99817e-08	-0.857073	0.214	0.237	0.00161366	Epithelial	BMS>Control	RARE-OCR		Trpm6	4.98761e-11	-1.46904	0.036	0.098	1.61025e-06	Epithelial	BMS>Control	No
Arhgap44	4.33516e-07	-0.799323	0.205	0.228	0.0139961	Epithelial	BMS>Control	RARE-OCR		Il1r1	5.13365e-07	-1.28711	0.05	0.099	0.016574	Epithelial	BMS>Control	RARE-OCR
Ndnf	1.19709e-19	-0.783585	0.393	0.42	3.8648e-15	Epithelial	BMS>Control	No		Kcnc3	3.71558e-10	-1.28622	0.045	0.107	1.19958e-05	Epithelial	BMS>Control	RARE-OCR
Erbb4	4.70426e-10	-0.766128	0.247	0.293	1.51877e-05	Epithelial	BMS>Control	No		AA986860	2.12409e-07	-1.23989	0.038	0.086	0.00685763	Epithelial	BMS>Control	RARE-OCR
Yif1b	3.45994e-07	-0.764756	0.178	0.2	0.0111704	Epithelial	BMS>Control	RARE-OCR		Gm26671	4.14049e-09	-1.17325	0.047	0.106	0.000133676	Epithelial	BMS>Control	No
Wfdc2	9.83921e-15	-0.749732	0.423	0.469	3.17659e-10	Epithelial	BMS>Control	No		Pde8b	1.27273e-16	-1.12257	0.101	0.213	4.10899e-12	Epithelial	BMS>Control	No
Cd9	8.07945e-10	-0.742477	0.298	0.322	2.60845e-05	Epithelial	BMS>Control	RARE-OCR		Ablim3	3.66276e-08	-1.09244	0.098	0.163	0.00118252	Epithelial	BMS>Control	RARE-OCR
Prxl2a	1.57147e-11	-0.739825	0.265	0.303	5.07348e-07	Epithelial	BMS>Control	No		Pld1	2.0127e-11	-1.09156	0.105	0.195	6.49801e-07	Epithelial	BMS>Control	RARE-OCR
Bmp4	1.71914e-09	-0.722254	0.279	0.309	5.55026e-05	Epithelial	BMS>Control	RARE-OCR		Adh1	1.10104e-12	-1.08265	0.152	0.243	3.5547e-08	Epithelial	BMS>Control	RARE-OCR
Surf4	5.29295e-07	-0.679209	0.214	0.251	0.0170883	Epithelial	BMS>Control	RARE-OCR		Fgf7	1.25842e-06	-1.06111	0.028	0.068	0.0406282	Epithelial	BMS>Control	No
Atp8a1	1.89398e-33	-0.678927	0.668	0.701	6.1147e-29	Epithelial	BMS>Control	RARE-OCR		Col4a3	1.90786e-11	-1.03566	0.093	0.179	6.15952e-07	Epithelial	BMS>Control	No
C1galt1	8.59182e-08	-0.676208	0.166	0.159	0.00277387	Epithelial	BMS>Control	RARE-OCR		Id1	3.68904e-09	-1.03073	0.113	0.191	0.000119101	Epithelial	BMS>Control	RARE-OCR
Ostc	8.70744e-14	-0.675347	0.32	0.332	2.8112e-09	Epithelial	BMS>Control	RARE-OCR		Lcp1	4.48068e-10	-1.01436	0.096	0.173	1.44659e-05	Epithelial	BMS>Control	No
Nckap5	2.84653e-38	-0.672409	0.783	0.812	9.19002e-34	Epithelial	BMS>Control	RARE-OCR		1700018A04Rik	9.28e-11	-1.00493	0.148	0.227	2.99605e-06	Epithelial	BMS>Control	No
Adh1	3.415e-08	-0.667655	0.198	0.214	0.00110253	Epithelial	BMS>Control	RARE-OCR		Hist1h2ap	2.86563e-09	-0.96283	0.116	0.195	9.25167e-05	Epithelial	BMS>Control	No
Wnt7b	4.49677e-08	-0.63867	0.205	0.207	0.00145178	Epithelial	BMS>Control	No		Ccdc141	3.91528e-07	-0.961831	0.109	0.169	0.0126405	Epithelial	BMS>Control	RARE-OCR
Tmem223	5.59036e-08	-0.634933	0.281	0.321	0.00180485	Epithelial	BMS>Control	No		Lrmda	1.39256e-10	-0.961794	0.155	0.245	4.49589e-06	Epithelial	BMS>Control	RARE-OCR
Keap1	3.47674e-07	-0.631443	0.163	0.152	0.0112247	Epithelial	BMS>Control	No		Sftpb	3.44543e-08	-0.930052	0.129	0.205	0.00111236	Epithelial	BMS>Control	RARE-OCR
Ppic	1.33829e-18	-0.620629	0.448	0.496	4.32065e-14	Epithelial	BMS>Control	RARE-OCR		Ctsh	6.36105e-22	-0.922909	0.215	0.376	2.05367e-17	Epithelial	BMS>Control	No
Adamtsl1	1.55457e-14	-0.613151	0.517	0.52	5.01894e-10	Epithelial	BMS>Control	No		Tnc	8.0519e-07	-0.914485	0.103	0.164	0.0259956	Epithelial	BMS>Control	RARE-OCR
Zfp53	6.13814e-08	-0.608564	0.216	0.212	0.0019817	Epithelial	BMS>Control	No		Igfbp7	9.99832e-09	-0.909873	0.122	0.202	0.000322796	Epithelial	BMS>Control	RARE-OCR
Cadps2	4.56051e-07	-0.593751	0.276	0.306	0.0147236	Epithelial	BMS>Control	RARE-OCR		Anxa1	3.0626e-08	-0.900659	0.066	0.129	0.00098876	Epithelial	BMS>Control	No
Cldn3	2.83474e-13	-0.593311	0.443	0.497	9.15195e-09	Epithelial	BMS>Control	RARE-OCR		Pik3c2g	4.92932e-07	-0.891296	0.056	0.109	0.0159143	Epithelial	BMS>Control	No
Itm2b	2.64258e-27	-0.587593	0.565	0.594	8.53157e-23	Epithelial	BMS>Control	RARE-OCR		Slc27a6	9.96265e-11	-0.882254	0.163	0.243	3.21644e-06	Epithelial	BMS>Control	RARE-OCR
Snhg14	5.67256e-12	0.584179	0.229	0.134	1.83139e-07	Epithelial	Control > BMS	No		Col4a4	1.09217e-12	-0.838846	0.171	0.283	3.52608e-08	Epithelial	BMS>Control	RARE-OCR
Mfsd14b	1.44696e-10	0.584737	0.28	0.181	4.67151e-06	Epithelial	Control > BMS	RARE-OCR		Zc3h6	9.63837e-08	-0.814671	0.058	0.115	0.00311175	Epithelial	BMS>Control	RARE-OCR
Gprc5c	6.96775e-07	0.586485	0.124	0.071	0.0224954	Epithelial	Control > BMS	RARE-OCR		Gm26973	1.6189e-11	-0.810137	0.145	0.245	5.22661e-07	Epithelial	BMS>Control	No
Mcc	5.87377e-18	0.587145	0.471	0.321	1.89635e-13	Epithelial	Control > BMS	RARE-OCR		Lmo7	9.49415e-16	-0.784495	0.244	0.38	3.06519e-11	Epithelial	BMS>Control	RARE-OCR
Ttc9	1.18124e-07	0.58738	0.126	0.07	0.00381364	Epithelial	Control > BMS	RARE-OCR		Anxa2	5.14971e-11	-0.778619	0.186	0.291	1.66258e-06	Epithelial	BMS>Control	No
Itgb5	5.18281e-12	0.593526	0.302	0.194	1.67327e-07	Epithelial	Control > BMS	RARE-OCR		Veph1	1.02931e-09	-0.772907	0.141	0.232	3.32312e-05	Epithelial	BMS>Control	No
Ptch2	5.63907e-09	0.595124	0.174	0.102	0.000182057	Epithelial	Control > BMS	RARE-OCR		4930556M19Rik	8.72008e-07	-0.771621	0.074	0.132	0.0281528	Epithelial	BMS>Control	No
Thsd1	1.23532e-07	0.597583	0.134	0.076	0.00398824	Epithelial	Control > BMS	RARE-OCR		Mtus2	1.5268e-08	-0.765108	0.076	0.144	0.000492929	Epithelial	BMS>Control	RARE-OCR
Flna	3.319e-07	0.598094	0.277	0.197	0.0107154	Epithelial	Control > BMS	No		Dnah11	4.42921e-08	-0.761248	0.082	0.15	0.00142997	Epithelial	BMS>Control	No
Repin1	1.07793e-06	0.607818	0.08	0.039	0.0348009	Epithelial	Control > BMS	RARE-OCR		Zbtb16	3.72233e-11	-0.759493	0.047	0.111	1.20175e-06	Epithelial	BMS>Control	No
Sumo3	1.35594e-10	0.61027	0.198	0.115	4.37765e-06	Epithelial	Control > BMS	RARE-OCR		Taok3	3.03241e-08	-0.748474	0.182	0.267	0.000979013	Epithelial	BMS>Control	RARE-OCR
Tfpi	1.29058e-09	0.614334	0.266	0.174	4.16664e-05	Epithelial	Control > BMS	RARE-OCR		Hopx	2.05946e-09	-0.741338	0.082	0.155	6.64896e-05	Epithelial	BMS>Control	RARE-OCR
Rnf220	2.01474e-12	0.616285	0.25	0.149	6.5046e-08	Epithelial	Control > BMS	RARE-OCR		Bmp4	1.27525e-07	-0.696247	0.205	0.289	0.00411716	Epithelial	BMS>Control	RARE-OCR
6330403K07Rik	1.43228e-07	0.618733	0.227	0.151	0.00462411	Epithelial	Control > BMS	RARE-OCR		Fgf10	1.97543e-07	-0.686068	0.192	0.274	0.00637766	Epithelial	BMS>Control	RARE-OCR
Rhob	2.28592e-08	0.620328	0.129	0.069	0.000738008	Epithelial	Control > BMS	No		Sftpc	8.91673e-23	-0.669245	0.664	0.786	2.87877e-18	Epithelial	BMS>Control	No
Tmem167	1.02275e-21	0.621841	0.518	0.351	3.30196e-17	Epithelial	Control > BMS	RARE-OCR		Hif3a	5.22243e-08	-0.666071	0.162	0.246	0.00168606	Epithelial	BMS>Control	RARE-OCR
Hba-a1	2.87735e-30	0.623963	0.702	0.531	9.28951e-26	Epithelial	Control > BMS	No		Mfap4	8.98356e-11	-0.660542	0.348	0.414	2.90034e-06	Epithelial	BMS>Control	RARE-OCR
Abcg2	1.06652e-08	0.627908	0.226	0.145	0.000344327	Epithelial	Control > BMS	RARE-OCR		Gnasas1	1.80181e-10	-0.660351	0.33	0.436	5.81716e-06	Epithelial	BMS>Control	RARE-OCR
Meis1	1.73881e-22	0.629859	0.584	0.425	5.61376e-18	Epithelial	Control > BMS	RARE-OCR		Ager	2.75065e-09	-0.652152	0.142	0.23	8.88047e-05	Epithelial	BMS>Control	No
Hpse2	1.03256e-20	0.631962	0.399	0.244	3.33361e-16	Epithelial	Control > BMS	No		Klf5	2.58217e-09	-0.645582	0.103	0.182	8.33654e-05	Epithelial	BMS>Control	RARE-OCR
Kcnq5	4.9903e-20	0.635412	0.505	0.346	1.61112e-15	Epithelial	Control > BMS	RARE-OCR		Id2	4.15281e-08	-0.620956	0.237	0.331	0.00134074	Epithelial	BMS>Control	No
Nkain1	8.44172e-07	0.638673	0.15	0.092	0.0272541	Epithelial	Control > BMS	RARE-OCR		Ppp1r14c	2.05689e-07	-0.613407	0.137	0.213	0.00664066	Epithelial	BMS>Control	RARE-OCR
Dusp10	8.08372e-07	0.639076	0.084	0.041	0.0260983	Epithelial	Control > BMS	RARE-OCR		Ankfn1	1.48319e-08	-0.594495	0.205	0.298	0.000478849	Epithelial	BMS>Control	No
Cirbp	1.42837e-08	0.639762	0.183	0.11	0.000461148	Epithelial	Control > BMS	RARE-OCR		Cdc42ep3	6.72726e-07	-0.589861	0.089	0.152	0.021719	Epithelial	BMS>Control	RARE-OCR
Itga8	1.2598e-15	0.640932	0.359	0.228	4.06726e-11	Epithelial	Control > BMS	RARE-OCR		Akap5	4.09767e-09	-0.584247	0.094	0.167	0.000132293	Epithelial	BMS>Control	RARE-OCR
[truncated: 453 more rows]

## Sheet: Supplemental Table 6
Supplemental Table 6: Lists of differentially open chromatin regions identified in snMultiome analysis (broad cell types)
[truncated: 119 more rows]

[truncated: 10 more sheets: Supplemental Table 7, Supplemental Table 8, Supplemental Table 9, Supplemental Table 10, Supplemental Table 11, Supplemental Table 12, Supplemental Table 13, Supplemental Table 14, Supplemental Table 15, Supplemental Table 16]
